# Supplementary material for: Cloning of the Quail PIWI Gene and Characterization of PIWI Binding to Small RNAs
Source: PLoS One. 2012 Dec 19;7(12):e51724. doi: 10.1371/journal.pone.0051724 (PMC3526641; doi:10.1371/journal.pone.0051724)
Supplement: Table S3 — Differential expression of miRNAs in testis and ovary. All unique miRNAs from testis and ovary libraries were normalized and used to detect their differential expression using IDEG6. (XLS) [file pone.0051724.s007.xls]

## Sheet: Sheet1
Library size parameter of data set 1 RC01 = 0.384625309745997
Library size parameter of data set 2 RC02 = 2.60007879829312
Index	miR_seq	miR_name	group	raw_Testis	raw_Ovary	norm_Testis	norm_Ovary	Log2(RC02/RC01)
1	AGGCAGTGTAGTTAGCTGATTGC	gga-miR-34c	gp1a	1905.5	73.5	4954.17	28.2684	-7.45331
2	GTGAAATGTTTAGGACCACTTG	gga-miR-203	gp1a	1130	104	2937.92	39.9988	-6.1987
3	CATCCCCATTCCACTCCTAGCAG	gga-miR-2954_R+1	gp3a	820	299	2131.94	114.997	-4.21251
4	AGAGGCATAGAGCATGGGAAA	gga-miR-202_R-1	gp1a	1351	1478	3512.51	568.444	-2.62741
5	TGAGGTAGTAGATTGTATAGTT	gga-let-7f	gp1a	31915.8	36206	82978.9	13925	-2.57507
6	AGCAGCATTGTACAGGGCTAT	gga-miR-107_R-2	gp1a	5387.33	9312.67	14006.7	3581.69	-1.96741
7	AGCAGCATTGTACAGGGCTATGA	gga-miR-103	gp1a	8829.33	19579.2	22955.7	7530.22	-1.60809
8	TGAGGTAGTAGTTTGTACAGTT	gga-let-7g_R+1	gp1a	24361.1	61662.3	63337.3	23715.6	-1.41722
9	TGTAAACATCCCCGACTGGAAGCT	gga-miR-30d_R+2	gp1a	1825.5	5130.5	4746.18	1973.21	-1.26622
10	AGAGGTAGTAGGTTGCATAGTT	gga-let-7d_R+1_1ss10GA	gp1a	1459	4345	3793.3	1671.1	-1.18265
11	CAACGGAATCCCAAAAGCAGCTGT	aca-miR-191_R+1	gp3a	2095	6433	5446.86	2474.16	-1.13849
12	TGAGGTAGTAGGTTGTATAGTT	gga-let-7a	gp1a	38883.6	123350	101095	47441	-1.0915
13	ACAGTAGTCTGCACATTGGTTA	gga-miR-199*_L-1R+3	gp1a	2451.33	7777.5	6373.3	2991.26	-1.09129
14	TGCGGACCAGGGGAATCCG	mmu-miR-5109_L-3R-1	gp1b	651	2395	1692.56	921.126	-0.877734
15	TGGAATGTAAAGAAGTATGTAT	gga-miR-1a_R+1	gp1a	1576.67	6108.33	4099.23	2349.29	-0.803129
16	TGTAAACATCCTCGACTGGAAGC	gga-miR-30a-5p_R+1	gp1a	1129	5204	2935.32	2001.48	-0.552454
17	AATTGCACGGTATCCATCTGTA	tgu-mir-363-p5	gp1b	1351	6754	3512.51	2597.61	-0.435315
18	TATTGCACTTGTCCCGGCCTGT	gga-miR-92_R+1	gp1a	3437	18976	8935.97	7298.24	-0.292076
19	TGAGGTAGTAGTTTGTGCTGTT	gga-let-7i_R+1	gp1a	6060.94	35716.7	15758	13736.8	-0.198045
20	TGAGGTAGTAGATTGAATAGTT	gga-let-7k	gp1a	1616.25	9542.88	4202.14	3670.23	-0.195256
21	TGAGGTAGTAGGTTGTATGGTT	gga-let-7c	gp1a	8426.39	66943.8	21908.1	25746.8	0.232933
22	ACCACAGGGTAGAACCACGGAC	gga-miR-140*_L+1	gp1a	9842	82442	25588.5	31707.5	0.309326
23	TGAGAACTGAATTCCATGGACT	gga-miR-146c_R-1	gp1a	570	4921.83	1481.96	1892.96	0.353132
24	AACCCGTAGATCCGAACTTGTG	gga-miR-100	gp1a	385	3617	1000.97	1391.11	0.474834
25	TTCCTATGCATATACTTCTTT	gga-miR-202*_L-1	gp1a	1335	13035	3470.91	5013.31	0.530449
26	AACATTCAACGCTGTCGGTGAGT	gga-miR-181a	gp1a	1410.5	14321.5	3667.21	5508.1	0.586874
27	AGCTACATTGTCTGCTGGGTTT	gga-miR-221_R-1	gp1a	1483	18380	3855.7	7069.02	0.874517
28	TGAGGTAGTAGGTTGTGTGGTT	gga-let-7b	gp1a	11428.8	147508	29714.1	56732.1	0.933017
29	AACCCGTAGATCCGATCTTGTG	gga-miR-99a	gp1a	673	8912	1749.75	3427.59	0.970041
30	AGCTACATCTGGCTACTGGGTCTC	gga-miR-222	gp1a	326	4835	847.578	1859.56	1.13354
31	AAGCTGCCAGTTGAAGAACTGT	gga-miR-22	gp1a	399	6552	1037.37	2519.92	1.28044
32	ATCACATTGCCAGGGATTTCCA	aca-miR-23a_R+1	gp3a	469	7848	1219.37	3018.37	1.30764
33	TACCCTGTAGATCCGAATTTGT	gga-miR-10a	gp1a	340	6379	883.977	2453.39	1.47269
34	TAGCTTATCAGACTGATGTTGAC	gga-miR-21_R+1	gp1a	3203	65951	8327.59	25365	1.60687
35	AACATTCATTGCTGTCGGTGGGTT	gga-miR-181b_R+2	gp1a	455	14708.5	1182.97	5656.94	2.25761
36	TGAGAACTGAATTCCATAGGCGTT	gga-miR-146b_R+2	gp1a	497	19317.8	1292.17	7429.71	2.52351
37	GTACAGTACTGTGATAACTGA	gga-miR-101_R-1	gp1a	852.5	34054	2216.44	13097.3	2.56295
38	TCACAGTGAACCGGTCTCTTT	gga-miR-128	gp1a	354	17516	920.376	6736.72	2.87175
39	TTCAAGTAATCCAGGATAGGCT	gga-miR-26a_R+1	gp1a	883	55717	2295.74	21429	3.22253
40	TGTAAACATCCTACACTCTCAGCT	gga-miR-30c	gp1a	54	3662.67	140.396	1408.68	3.32676
41	GTCCAGTTTTCCCAGGAATCCCT	aca-miR-145_R+1	gp3a	292	22506	759.18	8655.89	3.51117
42	TATGTGCCCTTGGACTACATCG	gga-miR-455-5p	gp1a	46	4638	119.597	1783.79	3.8987
43	TCCCTGAGACCCTAACTTGTGA	gga-miR-125b	gp1a	79	9043	205.395	3477.97	4.08178
44	TGAGATGAAGCACTGTAGCTC	aca-miR-143	gp3a	380	46445	987.975	17862.9	4.17635
45	TTCACAGTGGCTAAGTTCTGC	gga-miR-27b	gp1a	66	13534	171.596	5205.23	4.92288
46	AAACCGTTACCATTACTGAGTTT	gga-miR-451	gp1a	67	42198	174.196	16229.5	6.54177
47	TGGAATGTTAAGAAGTATGTAT	gga-miR-1b_R+1	gp1a	6.66667	4988.33	17.3329	1918.53	6.79035
48	TCAGTGCACTACAGAACTTTGT	gga-miR-148a	gp1a	56	51361	145.596	19753.6	7.084
The number of reads in the following reported miRNAs is less than the average (1316) of the data set.
49	TACTGTGAGAGACTGTGTCAAAGGCTT	PC-3p-27012_95	gp4a	334.5	0	869.678	0.001	-19.7301
50	CCTGATGGAAGTGGATCTACCTC	PC-3p-71914_42	gp4a	128	0	332.791	0.001	-18.3443
51	TGCACCAGGAACTGCACGGGGCCGAT	PC-5p-262008_13	gp4a	110	0	285.993	0.001	-18.1256
52	ACATGGCTGTGTTGGGCATGGGGA	PC-3p-197752_17	gp4a	88.5	0	230.094	0.001	-17.8119
53	GCTCTGCAGGACCTGGGGGACTACA	PC-5p-111872_28	gp4a	79	0	205.395	0.001	-17.648
54	AGCTGAACATGAGCCAACAGTGTG	PC-3p-141505_23	gp4a	78	0	202.795	0.001	-17.6297
55	ACCATCTGATCTCTCCCTTAGGCA	PC-5p-392185_9	gp4a	69	0	179.395	0.001	-17.4528
56	GCGTGATACAGAGCCCAAGTGGAACA	PC-3p-87100_35	gp4a	58.5	0	152.096	0.001	-17.2146
57	GCAAGCTGTTGTTGTCTGAAACTGCATT	PC-3p-288438_11	gp4a	52	0	135.197	0.001	-17.0447
58	TGCTGAGGAACTGGCAGGACTGCA	PC-5p-102291_31	gp4a	49	0	127.397	0.001	-16.959
59	TTTGGTCACAGCAACTCCAGGCAA	PC-5p-107528_29	gp4a	46	0	119.597	0.001	-16.8678
60	AGGTTATCAGGAGTACTCAGCATG	PC-5p-225685_15	gp4a	45.125	0	117.322	0.001	-16.8401
61	GCTCTGGAGACTTCTGCAGTGGGCAA	PC-5p-293921_11	gp4a	41	0	106.597	0.001	-16.7018
62	AAGGGAGGAACGTGCAGGGCTGCT	PC-5p-133955_24	gp4a	37.6667	0	97.9308	0.001	-16.5795
63	AGTGGATTTTTGTGGGTGCAGTGCA	PC-5p-548082_6	gp4a	37	0	96.1975	0.001	-16.5537
64	GAAGTTGTTCGTGGTGGATTCG	eca-miR-382	gp3a	35	0	90.9977	0.001	-16.4735
65	TTCTGTTGTCAGGGTCCCTGTATT	PC-5p-374793_9	gp4a	33	0	85.7978	0.001	-16.3887
66	TGCTGAAGGAACTGGCAGAGGTGA	PC-5p-226335_15	gp4a	32	0	83.1979	0.001	-16.3443
67	TGAGACCTGAACTGCAGCATGG	PC-5p-577775_6	gp4a	31	0	80.5979	0.001	-16.2985
68	GACAGAACCAGGACAGCTGACCCAA	PC-3p-98313_32	gp4a	30	0	77.998	0.001	-16.2511
69	GCTGCCCAGACCTCTGGCAGGAGGCCG	PC-3p-622602_6	gp4a	27	0	70.1982	0.001	-16.0991
70	TAAGATCAGACAGTTCTAAGTGGTTATCT	PC-3p-1283643_3	gp4a	24	0	62.3984	0.001	-15.9292
71	TTCCTTGTGACTTGGTGATGGAT	PC-5p-119390_26	gp4a	22	0	57.1985	0.001	-15.8037
72	TGGATCCGTAGAGGTGGCA	PC-5p-307975_11	gp4a	22	0	57.1985	0.001	-15.8037
73	TACTCCAGATGGGGCCTCACATGA	PC-3p-196606_17	gp4a	22	0	57.1985	0.001	-15.8037
74	TCGACGTGGAGCCGATGGAGGTGGA	PC-5p-833518_4	gp4a	21	0	54.5986	0.001	-15.7366
75	AGATGTGTTCTTGGCTTTCCAGAAATG	PC-5p-320749_10	gp4a	21	0	54.5986	0.001	-15.7366
76	TACAAAGACATTAACGAAATTCAGGAT	PC-5p-1279436_3	gp4a	21	0	54.5986	0.001	-15.7366
77	GCCATTGTGACACGCGGGGCTGG	PC-3p-407014_8	gp4a	19.5	0	50.6987	0.001	-15.6297
78	ACAGATATCAGGGTGGTTGAAGT	PC-3p-216638_15	gp4a	19	0	49.3987	0.001	-15.5922
79	CGCTCTGATAATGGGAGTGAGACAGTG	PC-3p-417816_8	gp4a	19	0	49.3987	0.001	-15.5922
80	TTTGAAAGGTCATGGCAGTCTGGT	PC-3p-450741_8	gp4a	19	0	49.3987	0.001	-15.5922
81	TAAGACTGAATCCCAGGGGACTCC	PC-5p-503352_7	gp4a	17.3333	0	45.0655	0.001	-15.4597
82	GTAGATGTTGGTGGTCTGGCAGT	PC-5p-765977_5	gp4a	17	0	44.1989	0.001	-15.4317
83	TTTCAGACATACCTCTGGGCAGGTAGA	PC-3p-548202_6	gp4a	17	0	44.1989	0.001	-15.4317
84	GTGATGTGGAATAAGGGGTAGAATGT	PC-5p-537483_6	gp4a	16	0	41.5989	0.001	-15.3443
85	GCTGGACGTGCCGGGGAGCTC	PC-3p-233230_14	gp4a	16	0	41.5989	0.001	-15.3443
86	GCACAGTGCAGTCCTCTGCTGGT	PC-5p-717351_5	gp4a	15	0	38.999	0.001	-15.2511
87	TGGGATGGAATGCAGAAT	PC-3p-449216_8	gp4a	15	0	38.999	0.001	-15.2511
88	TGTGCTGAGAGCAAGGGCTGTACGGC	PC-5p-190127_17	gp4a	14.3333	0	37.2657	0.001	-15.1856
89	AATGTGACCTGACACACTGCAGATAA	PC-3p-963783_4	gp4a	14	0	36.3991	0.001	-15.1516
90	TACACAGAGTGCAGATGGATTGGA	PC-3p-1644148_3	gp4a	14	0	36.3991	0.001	-15.1516
91	GCAGTGAATGTGAGCACAGTGAGG	PC-3p-482961_7	gp4a	14	0	36.3991	0.001	-15.1516
92	GTGATACAGAGCCCAAGTGGAACA	PC-3p-296686_11	gp4a	13.5	0	35.0991	0.001	-15.0991
93	GTTCAAAGAAGGGCAACAAAGCTGG	PC-3p-676479_5	gp4a	13	0	33.7991	0.001	-15.0447
94	TTGACCATGAGCCAGCAGTGTGC	PC-3p-61423_48	gp4a	13	0	33.7991	0.001	-15.0447
95	AGCACTGGAACAGGCTGCCCAGGT	PC-5p-277377_12	gp4a	13	0	33.7991	0.001	-15.0447
96	CGACCCGGTGCTGCCCTGGCTGGAGCAGGA	PC-3p-951154_4	gp4a	13	0	33.7991	0.001	-15.0447
97	GAAGACTGTCTGGCAA	PC-5p-754258_5	gp4a	12	0	31.1992	0.001	-14.9292
98	TACTGTGGGAGACTGTGTCAAAG	PC-5p-1039691_4	gp4a	11.5	0	29.8992	0.001	-14.8678
99	AGAGCTGAGTAGATGGGGAC	PC-5p-985576_4	gp4a	11.3333	0	29.4659	0.001	-14.8468
100	TACAGCAGGCTGTACAGGTAGGCAT	PC-5p-1278870_3	gp4a	11	0	28.5993	0.001	-14.8037
101	TGGAATGTAAGGAAGTGTGTGA	ssc-miR-206	gp3a	11	0	28.5993	0.001	-14.8037
102	GGCACGTCCAGCGGGGCCCTCGGAG	PC-3p-1424183_3	gp4a	11	0	28.5993	0.001	-14.8037
103	AAGCTGGGAATGTGACCACTGAGGATA	PC-5p-539642_6	gp4a	11	0	28.5993	0.001	-14.8037
104	TGATAGGACAAGGGGAATGGTTT	PC-3p-817498_5	gp4a	11	0	28.5993	0.001	-14.8037
105	AACTTGCTGAGGATGCACTTGATG	PC-5p-632138_6	gp4a	10	0	25.9993	0.001	-14.6662
106	AAGGGACACAGACCTGCTGGAGGCT	PC-3p-429268_8	gp4a	10	0	25.9993	0.001	-14.6662
107	GCTCCTGAACACCTGCAGTA	PC-3p-1878973_2	gp4a	10	0	25.9993	0.001	-14.6662
108	GACAATGGGGAATGGCTTTAAACT	PC-5p-1530697_3	gp4a	10	0	25.9993	0.001	-14.6662
109	CAGACAGGTACTGGCACTCCTGCC	PC-5p-1802517_3	gp4a	10	0	25.9993	0.001	-14.6662
110	TGTGTGTGCTGAGAGCAAGGGCTGTA	PC-5p-716834_5	gp4a	9.5	0	24.6994	0.001	-14.5922
111	CCCGATGGTGCCTGGCTGGTGGTG	PC-3p-185053_18	gp4a	9.25	0	24.0494	0.001	-14.5537
112	ATCTCCATCACGGCTGGGCATC	PC-3p-1427916_3	gp4a	9	0	23.3994	0.001	-14.5142
113	AATCACTGAATGGTCTGGGTTGA	PC-5p-1563412_3	gp4a	9	0	23.3994	0.001	-14.5142
114	GGAGGTCTGTGACGTC	PC-3p-5173070_1	gp4a	9	0	23.3994	0.001	-14.5142
115	TGTAGTTGTATGCTAGAGAGCAAAG	PC-3p-2310434_2	gp4a	9	0	23.3994	0.001	-14.5142
116	AGAAGGGAGGTATTCTTGGCCAT	PC-3p-2094209_2	gp4a	9	0	23.3994	0.001	-14.5142
117	TGAGACCTCACCTGGAGCACTGC	PC-5p-1608995_3	gp4a	8.5	0	22.0994	0.001	-14.4317
118	ATGATACAGAGCCCAAGTGGAACA	PC-3p-426933_8	gp4a	8	0	20.7995	0.001	-14.3443
119	AAGTCAGGACCCTGAACTTCAGGAGA	PC-3p-1042715_4	gp4a	8	0	20.7995	0.001	-14.3443
120	GTGCTGTGCAGGGCTGGGCCTG	PC-3p-601111_6	gp4a	8	0	20.7995	0.001	-14.3443
121	GTAAAGGCTGGGCTTAGACGTG	mmu-miR-1981-5p_R-2	gp3a	8	0	20.7995	0.001	-14.3443
122	TGCTGGCTCATATTCAGACGACTG	PC-3p-919492_4	gp4a	8	0	20.7995	0.001	-14.3443
123	TGATGGCAGCAGAGGGACAGTCTGA	PC-3p-2957320_2	gp4a	8	0	20.7995	0.001	-14.3443
124	AATCAGGTTTGTCAGGCAGGA	PC-5p-2262644_2	gp4a	8	0	20.7995	0.001	-14.3443
125	ATGGGAGACAGTGTCAAAGGCTTT	PC-5p-803024_5	gp4a	8	0	20.7995	0.001	-14.3443
126	CGCACAGGTAGGCATCCAGGCAGG	PC-5p-394409_9	gp4a	8	0	20.7995	0.001	-14.3443
127	AAGGGATTCTGATGTTGGTCACACT	mmu-miR-541-5p	gp3a	8	0	20.7995	0.001	-14.3443
128	GAGAAGTGGGGCTGGCCGCAGAG	PC-5p-1203591_3	gp4a	7.5	0	19.4995	0.001	-14.2511
129	GCTGTGCTTTGGGGACTGCTGGCA	PC-5p-257620_13	gp4a	7.06667	0	18.3729	0.001	-14.1653
130	TTCCTCTGTGCTCTGGGAGCTGGG	PC-5p-3320742_2	gp4a	7	0	18.1995	0.001	-14.1516
131	GATGCCTGGAGGGCAGCAGCTCTG	PC-3p-1160410_3	gp4a	7	0	18.1995	0.001	-14.1516
132	TGTCTCTGGGGCTGGCT	PC-5p-3326961_2	gp4a	7	0	18.1995	0.001	-14.1516
133	GAGGACAGCTGACTGAAAGTGGCC	PC-3p-1337202_3	gp4a	6.83333	0	17.7662	0.001	-14.1168
134	TGACTCTGCAACAGCCCTGCCTCAG	PC-5p-472050_7	gp4a	6.66667	0	17.3329	0.001	-14.0812
135	CCGCTGTGCAGGACGGCCATG	PC-3p-2068852_2	gp4a	6	0	15.5996	0.001	-13.9292
136	GCAGGGCTGTTGCAGAGTCAGAGC	PC-5p-973893_4	gp4a	6	0	15.5996	0.001	-13.9292
137	GGAACTGGGCTTGTTTTGCTTGGAGAA	PC-5p-778570_5	gp4a	6	0	15.5996	0.001	-13.9292
138	ACCGCTCAGCTTGGTA	PC-5p-1700138_3	gp4a	6	0	15.5996	0.001	-13.9292
139	AAGGAAGTCAGCAAGGAAGTTTTCC	PC-5p-4912806_1	gp4a	6	0	15.5996	0.001	-13.9292
140	TGCTGTTCTCTGCTC	tgu-mir-129-p5_6ss7AT9AT10TC11AT12AG15AC	gp3b	6	0	15.5996	0.001	-13.9292
141	GAGCAGAAGAGGACATCTGTGTG	PC-3p-2573017_2	gp4a	6	0	15.5996	0.001	-13.9292
142	TACACTCTCGGCTGGGGAAGGA	PC-5p-1349585_3	gp4a	6	0	15.5996	0.001	-13.9292
143	TGATGGCTGAGATGTTGGATGAT	PC-3p-271987_12	gp4a	6	0	15.5996	0.001	-13.9292
144	ATCTGGATGAGGAGCTACAAGATCTG	PC-5p-2784931_2	gp4a	6	0	15.5996	0.001	-13.9292
145	AAGTGTTTAAAAACTGTTTGGATGTGGT	PC-5p-3403763_2	gp4a	5.5	0	14.2996	0.001	-13.8037
146	CAGGAGCGCAGGGGCCGCAGCAG	PC-3p-468306_7	gp4a	5.5	0	14.2996	0.001	-13.8037
147	GTGTCCAGGTGTGGAGTCCTCAGTACA	PC-3p-8942344_1	gp4a	5.26786	0	13.6961	0.001	-13.7415
148	TACTCTGCTCTTGTGAGGCTCCAT	PC-5p-1907777_2	gp4a	5	0	12.9997	0.001	-13.6662
149	TGGGGAGGTGTGTCTGGAAAG	PC-3p-3480404_2	gp4a	5	0	12.9997	0.001	-13.6662
150	AGGGAAGAGAAGGGAGACCTGG	PC-3p-1585328_3	gp4a	5	0	12.9997	0.001	-13.6662
151	GCTCTGTGGATCCTGCTGTGGGGTTT	hsa-mir-4661-p5_9ss16AC17CT18AG19GT20AG21CG22AG24CT25CT	gp3b	5	0	12.9997	0.001	-13.6662
152	AAACATTCGCGGTGCACTTCT	cfa-miR-543_R-1	gp3a	5	0	12.9997	0.001	-13.6662
153	AGAAGCATGACCAGCAGGTCGAGGG	PC-5p-5628842_1	gp4a	5	0	12.9997	0.001	-13.6662
154	AATTGTTTAGTCTGGAGAAGAGGAGG	PC-5p-5795390_1	gp4a	5	0	12.9997	0.001	-13.6662
155	AAGGACACATGGCAGAGGCACACAGCA	PC-5p-2955094_2	gp4a	5	0	12.9997	0.001	-13.6662
156	AAGCAATGGTAAGAACTTGGAGAA	PC-5p-6435314_1	gp4a	5	0	12.9997	0.001	-13.6662
157	CTGACAACGGAATCCCAAAAGCAGCT	aca-miR-191_L+4R-1	gp3b	5	0	12.9997	0.001	-13.6662
158	AGGATTTCAGAGCCCTGGGGAGACAGG	PC-3p-2608872_2	gp4a	5	0	12.9997	0.001	-13.6662
159	GATGCTGTGATTCCAGCCAGGAGCTCA	PC-5p-826829_4	gp4a	5	0	12.9997	0.001	-13.6662
160	AAATCTCTGCAGGCAAATGTGA	gga-miR-216b	gp1a	5	0	12.9997	0.001	-13.6662
161	TGAGGTTCAACATGGCAAAGTGC	PC-5p-7628391_1	gp4a	4.66667	0	12.133	0.001	-13.5667
162	GAAAAGGGATTGCCTCTGCC	PC-5p-1458582_3	gp4a	4.66667	0	12.133	0.001	-13.5667
163	GCTCTGGTAGTGCTGCGGA	PC-3p-1729870_3	gp4a	4.5	0	11.6997	0.001	-13.5142
164	GCTTCCGTTGCAGCCAGGAGCGCAGGG	PC-5p-2073631_2	gp4a	4.5	0	11.6997	0.001	-13.5142
165	AGAGGTTTTCTGGGTCTCTGTTT	cfa-miR-329a_1ss16TC	gp3a	4.5	0	11.6997	0.001	-13.5142
166	AACTGTCAGAGGCATG	PC-3p-1626818_3	gp4a	4.5	0	11.6997	0.001	-13.5142
167	GAGGCTGGCTGGGACCCTCACGAAGGGCAG	PC-3p-4636796_1	gp4a	4	0	10.3997	0.001	-13.3443
168	AGTAGGAATGCTTCTGGGGAGTTTGGA	PC-5p-4135205_1	gp4a	4	0	10.3997	0.001	-13.3443
169	TGGGTGTTCAGGCTGCAGAGC	PC-5p-3108713_2	gp4a	4	0	10.3997	0.001	-13.3443
170	GTCATCTGCAAACTTGCTGAGGGTTCA	PC-3p-2163994_2	gp4a	4	0	10.3997	0.001	-13.3443
171	TGGCCTTGAACCTCCAGGGATGGG	PC-3p-1234449_3	gp4a	4	0	10.3997	0.001	-13.3443
172	CAGGTACTGGAAGGCTGCAATGAGG	PC-3p-832038_4	gp4a	4	0	10.3997	0.001	-13.3443
173	TTTAGAGATAAGGATGTGGAGGG	PC-3p-1757808_3	gp4a	4	0	10.3997	0.001	-13.3443
174	TACCTACAAGCTGCTGCA	PC-5p-7946038_1	gp4a	4	0	10.3997	0.001	-13.3443
175	TGGATCTGGGAGAAGATG	PC-5p-253007_13	gp4a	4	0	10.3997	0.001	-13.3443
176	GACAGTGACATGAAAGACAAGCCAT	PC-3p-8550663_1	gp4a	4	0	10.3997	0.001	-13.3443
177	ACATGATTTAGTGGAGAGTTGTT	PC-3p-2535424_2	gp4a	4	0	10.3997	0.001	-13.3443
178	GTACAGGAAGGACTGCATGGGAAGG	PC-3p-1021204_4	gp4a	4	0	10.3997	0.001	-13.3443
179	ACAAGGCACAGGAGGGCTCCTT	PC-5p-7518914_1	gp4a	4	0	10.3997	0.001	-13.3443
180	AGCCTCGGCTTGGACTTGGCAGC	PC-3p-6196902_1	gp4a	4	0	10.3997	0.001	-13.3443
181	AACATCATGTATTGCTCTGGGAGTT	PC-3p-2409596_2	gp4a	4	0	10.3997	0.001	-13.3443
182	TGGGGATGGGATTTGGTGCTTTTGTCC	PC-3p-4980226_1	gp4a	4	0	10.3997	0.001	-13.3443
183	TGTGATCGTGGTGGTGA	PC-3p-2360652_2	gp4a	4	0	10.3997	0.001	-13.3443
184	TGCTGAGCATAGGACACTTGCAGTA	PC-3p-2454136_2	gp4a	4	0	10.3997	0.001	-13.3443
185	AAGCTGGTGAAGGGTCTGAAGCA	PC-5p-2532421_2	gp4a	4	0	10.3997	0.001	-13.3443
186	TAAAGTGAACTGTGGCA	PC-3p-2292731_2	gp4a	4	0	10.3997	0.001	-13.3443
187	GAGGCATCTGGATGAGAAGCTACAAGA	PC-5p-3843384_1	gp4a	4	0	10.3997	0.001	-13.3443
188	TACTCCAGATAGGGCCTCACAAGAGC	PC-3p-9591247_1	gp4a	4	0	10.3997	0.001	-13.3443
189	CCCCAGCGGCACTGCGGCATC	PC-3p-3183901_2	gp4a	4	0	10.3997	0.001	-13.3443
190	GAAGCTCAGAGGGCTCTGATT	rno-miR-127*_L-2	gp3a	4	0	10.3997	0.001	-13.3443
191	ACAGGTCTTAGGAGAATGGGAGGA	PC-5p-7035985_1	gp4a	4	0	10.3997	0.001	-13.3443
192	TTTGGATGTGGTGTTCAGGGACATG	PC-3p-1282229_3	gp4a	4	0	10.3997	0.001	-13.3443
193	AGGAGGCATTACTTTTGGAACAATC	PC-5p-3019689_2	gp4a	4	0	10.3997	0.001	-13.3443
194	ACGGAGCTGCTTCTGCAGAGGTG	PC-3p-991461_4	gp4a	4	0	10.3997	0.001	-13.3443
195	GGTCAGGTTAGAACAGGGCC	PC-5p-8797007_1	gp4a	4	0	10.3997	0.001	-13.3443
196	GATGGAGGTTGCAGCGTCGCCAGTT	hsa-mir-1273f-p5_7ss15TC17AT18GC19CG20TC21GC24AT	gp3b	4	0	10.3997	0.001	-13.3443
197	GAAGGAAGTCTTAGAGGCACAGGA	PC-5p-39472_70	gp4a	165	1	428.989	0.384604	-10.1234
198	GAGGCTGTAAGGGGAGGCAGGAA	PC-5p-223507_15	gp4a	167	2	434.189	0.769207	-9.14073
199	GACCAGACTGGTAGATGAGGGAAA	PC-5p-486632_7	gp4a	64	1	166.396	0.384604	-8.75703
200	GACGCTTGTAAGGGTGCAAGAGCT	PC-5p-139026_23	gp4a	65	1.5	168.996	0.576906	-8.19444
201	TTTGAACCATCACTCGACTCCT	mmu-miR-434-3p	gp3a	30	1	77.998	0.384604	-7.66392
202	AGGCAGTGTAGTTAGCTGATTGT	gga-miR-34b_L-1R+1	gp1a	497.5	20.5	1293.47	7.88438	-7.35803
203	TTTAGAGATAAGGATGTGGTGGA	PC-3p-35559_76	gp4a	104	4.5	270.393	1.73072	-7.28754
204	TATAGCAGGAGGGTTGGAAC	PC-3p-140452_23	gp4a	22	1	57.1985	0.384604	-7.21646
205	ATCATGATGGGCTCCTCGGTGT	cfa-miR-433	gp3a	57	3	148.196	1.15381	-7.00496
206	AGAATTGTGGCTGGACATCTGT	aca-miR-219-1*_L-1R+1_1ss11TG	gp1a	33	2	85.7978	0.769207	-6.80142
207	AAGGAACAAAATGGGACTGAGCAGTG	PC-5p-2911049_2	gp4a	16	1	41.5989	0.384604	-6.75703
208	AGGCAGTGTAGTTAGCTGATTGCTAT	aca-miR-34c_R+4	gp3b	5	0.333333	12.9997	0.128201	-6.66392
209	AGGAGCGCTGATAGATGATGGAAAGTG	PC-5p-950552_4	gp4a	15	1	38.999	0.384604	-6.66392
210	AGGCAGTGTAGTTAGCTGATTGA	aca-miR-34c_R+1	gp3a	54.5	4	141.696	1.53841	-6.52521
211	AGAGTGCTGAGGGAACTGACGGA	PC-5p-802388_5	gp4a	13	1	33.7991	0.384604	-6.45747
212	TATGATGGAGTGATGGCATTGGT	PC-5p-967238_4	gp4a	13	1	33.7991	0.384604	-6.45747
213	GATGTTGTTCCTGGGAGCAG	PC-3p-776461_5	gp4a	4	0.333333	10.3997	0.128201	-6.34199
214	CACACAGGTAGGCGTCCAGACGG	PC-5p-2407301_2	gp4a	4	0.333333	10.3997	0.128201	-6.34199
215	TACTCCAGATGGGGCCTCACAAGT	PC-3p-427998_8	gp4a	10	1	25.9993	0.384604	-6.07896
216	TAAGAGGCATTACTTTTGGAGCAA	PC-5p-828744_4	gp4a	10	1	25.9993	0.384604	-6.07896
217	AGGGTCGGGCCTGGT	gga-miR-1565_L-2R-6_1ss10TG	gp1a	10	1	25.9993	0.384604	-6.07896
218	AATCACTAACCACACAGCCAGG	mml-miR-34c-3p_1ss16GA	gp1a	17	2	44.1989	0.769207	-5.84449
219	AGAGGCTGGCCGTGATGAATTCG	cfa-miR-485	gp3a	4	0.5	10.3997	0.192302	-5.75703
220	TAATGGAAGATGGAGAGAGGA	PC-5p-462214_7	gp4a	5	0.666667	12.9997	0.256402	-5.66392
221	TATGATGTTATGATGTGGAATA	PC-5p-8936_223	gp4a	7	1	18.1995	0.384604	-5.56438
222	GTAGATGGTAAGTTTAGAGCA	PC-5p-583658_6	gp4a	28	4	72.7981	1.53841	-5.56438
223	AGCAGCATTGCACAGGGCTTT	tgu-miR-103_R-2_2ss11TC20AT	gp3b	7	1	18.1995	0.384604	-5.56438
224	TATCAGGAATGGTGTGGTGAGT	PC-3p-905716_4	gp4a	7	1	18.1995	0.384604	-5.56438
225	TATGGGATAGATGAGTGGA	PC-3p-1281136_3	gp4a	6.5	1	16.8996	0.384604	-5.45747
226	TGGATGTGGCTCTGGGCAGCCTGGTA	PC-3p-269319_12	gp4a	13	2	33.7991	0.769207	-5.45747
227	GACATCATCTACTTGGACTTGTGCA	PC-3p-78005_39	gp4a	41.5	6.5	107.897	2.49992	-5.43163
228	AGGGAGTTGGGTTTGT	PC-3p-1012802_4	gp4a	6	1	15.5996	0.384604	-5.34199
229	GTTTATTGGACTGTGTGGATTTGATGG	PC-5p-510355_7	gp4a	6	1	15.5996	0.384604	-5.34199
230	TCTTTCAGGAGCTGTTGGCCATG	PC-5p-292836_11	gp4a	47	8	122.197	3.07683	-5.31162
231	TACGGGACCTTGATGGACAGCAGAG	PC-3p-58512_50	gp4a	43.5	8.25	113.097	3.17298	-5.15558
232	AGGACTGCTGAAGAATGATGGA	PC-5p-1533953_3	gp4a	5.2	1	13.5197	0.384604	-5.13554
233	TGGAGAGAAAGGCAGTTCCTGA	cfa-miR-185	gp3a	30	6	77.998	2.30762	-5.07896
234	AACTGACATCATCTACTTGGACTTGT	PC-3p-2778053_2	gp4a	7.5	1.5	19.4995	0.576906	-5.07896
235	GACAGGCTGAGGGAGTTGGGCTTG	PC-3p-10015878_1	gp4a	5	1	12.9997	0.384604	-5.07896
236	GCTACTTCACAACACCAGGGT	aca-miR-138-2*_L-2R+1	gp1a	78	16	202.795	6.15366	-5.04243
237	AGCAGCATTGTACAGGGCTTT	tgu-miR-103_R-2_1ss20AT	gp3a	378	78	982.775	29.9991	-5.03387
238	GTATGGGATAGATGAGTGGACA	PC-3p-1325272_3	gp4a	4.5	1	11.6997	0.384604	-4.92695
239	TGAGGTTGGTGTACTGTGTGTGA	eca-miR-672	gp3a	4	1	10.3997	0.384604	-4.75703
240	GACTTCAGCAAAGCCTTCAACACTGTCT	PC-3p-1992544_2	gp4a	8	2	20.7995	0.769207	-4.75703
241	GCCTGTAGTTCCCCAGCTCCTCCTT	PC-3p-2383381_2	gp4a	4	1	10.3997	0.384604	-4.75703
242	CGAGGTAGTAGTTTGT	mmu-mir-3962-p3_1ss2TG	gp2b	4	1	10.3997	0.384604	-4.75703
243	TGGAATGTAAGGAAGTGTGTGG	gga-miR-206	gp1a	214	60	556.386	23.0762	-4.59161
244	TTGACATCATCATACTTGGGAT	gga-miR-1662	gp1a	7	2	18.1995	0.769207	-4.56438
245	TGACATGTAAAGGTGGTTGGGAA	PC-3p-983364_4	gp4a	7	2	18.1995	0.769207	-4.56438
246	TGATATGTTTGATATTAGGTTGT	aca-miR-190b_R+1	gp3a	78	23	202.795	8.84589	-4.51887
247	AGCAATGGTAATGGGAGGACAGTT	PC-5p-636180_6	gp4a	10	3	25.9993	1.15381	-4.494
248	AGCTGGTGTTGTGAATCAGGCCG	gga-miR-138_R+6	gp1a	202.5	62	526.486	23.8454	-4.46461
249	AATCACAGAATTGTAGGGGTTAGA	PC-3p-739782_5	gp4a	22	7	57.1985	2.69223	-4.40911
250	AAGGTCACTGATGAAGATG	PC-3p-564063_6	gp4a	6	2	15.5996	0.769207	-4.34199
251	TCTTGAACACTGCCAGGGACGGCA	PC-5p-201215_16	gp4a	9	3	23.3994	1.15381	-4.34199
252	TGGACGGAGAACTGATAAGGGTT	aca-miR-184_R+1	gp3a	22	8	57.1985	3.07683	-4.21646
253	GCCAGGCACTGGAATGGAC	PC-5p-1803076_3	gp4a	5	2	12.9997	0.769207	-4.07896
254	AGAGGGCTGTACCCAGCAGGTAG	PC-3p-2086427_2	gp4a	5	2	12.9997	0.769207	-4.07896
255	GCCGAGTAGAGAGGGACAATCACC	PC-5p-757458_5	gp4a	35	15	90.9977	5.76906	-3.97942
256	TGTGTTGGGCATGGGGAGGCAAT	PC-3p-1091640_4	gp4a	4.5	2	11.6997	0.769207	-3.92695
257	TTAAGACTTGTAGTGATGTTT	gga-miR-499_R-2	gp1a	495	220	1286.97	84.6128	-3.92695
258	CAATACAAAGGAGATGAAGGATGGTT	PC-5p-2441967_2	gp4a	9	4	23.3994	1.53841	-3.92695
259	AAGGAGATCAGATTGGTCAAGCAGGA	PC-5p-234185_14	gp4a	9	4	23.3994	1.53841	-3.92695
260	AGCTCTAAGGGCTGGGTCGGTC	bta-mir-2487-p3_1ss17CT	gp3a	4	2	10.3997	0.769207	-3.75703
261	AAGGTAGATAGAACAGGTCTTG	cfa-miR-1839	gp3a	16	8	41.5989	3.07683	-3.75703
262	TACGTCATCGTCGTCATCGTTAT	mml-miR-598_R+1_2ss12TC21CT	gp3b	14	7	36.3991	2.69223	-3.75703
263	AGTGACACGTAGTAAATGTGAC	PC-5p-761512_5	gp4a	6	3	15.5996	1.15381	-3.75703
264	GAAGAACTTCTTTACAGTGAGGGT	PC-3p-1737408_3	gp4a	12	6	31.1992	2.30762	-3.75703
265	AAGGGTCTGTCTTGGGACCGGTG	PC-3p-456373_7	gp4a	18	9	46.7988	3.46143	-3.75703
266	GACAGTGTTGAAGGCTTTGCTGAA	PC-3p-1685691_3	gp4a	10	5	25.9993	1.92302	-3.75703
267	CTCAGGGATATGATTTAGCGGAGGG	PC-5p-1648372_3	gp4a	7.83333	4.11667	20.3661	1.58329	-3.68518
268	GAATGATGACTGGCAGGGAATATG	PC-3p-180351_18	gp4a	108	60	280.793	23.0762	-3.60503
269	ACTGTAATGTGGGCACTTACA	aca-miR-20b*	gp1a	7	4	18.1995	1.53841	-3.56438
270	AAAAGCTGGGTTGAGAGGGCGA	xtr-miR-320_2ss19-G20TC	gp3b	144	86	374.39	33.0759	-3.50069
271	TACGCAGTACCCCATGCTACCGCC	PC-3p-703434_5	gp4a	5	3	12.9997	1.15381	-3.494
272	ACTGCAGTATAAGCACTTCTGGCAT	gga-mir-106-p3	gp1a	14	9	36.3991	3.46143	-3.39446
273	GAGGTGTTCAAGACCAGGTTGGACG	PC-5p-62063_47	gp4a	158.5	104.5	412.089	40.1911	-3.35801
274	GAGGCTGACAGTAGACTACCGTGGCC	PC-5p-570759_6	gp4a	15	10	38.999	3.84604	-3.34199
275	TAAGGCACGCGGTGAATGCCAA	gga-miR-124a_L-1R+1	gp1a	85.5	58	222.294	22.307	-3.3169
276	ATACACCGTGTTTATGACTGAATA	PC-3p-2068417_2	gp4a	4	3	10.3997	1.15381	-3.17207
277	TAACACTGTCTGGTAAAGATG	aca-miR-200a_R-1_1ss17CA	gp3a	5	4	12.9997	1.53841	-3.07896
278	CAGAGTGCAGAAGATAATGACA	PC-3p-239091_14	gp4a	21	17	54.5986	6.53826	-3.06188
279	TATGATGGAGAGCAGCTCAGCAA	PC-3p-691686_5	gp4a	12	10	31.1992	3.84604	-3.02006
280	TTCCAGATGAGGCCTCACC	PC-3p-565535_6	gp4a	10.5	9	27.2993	3.46143	-2.97942
281	AGGCAGACTGTGACTTGTTGT	gga-miR-3529	gp1a	24	21	62.3984	8.07668	-2.94967
282	TGCTCAGGGATATGATTTAGCAGAG	PC-3p-1694852_3	gp4a	8.83333	7.95	22.9661	3.0576	-2.90903
283	AAGGGGTGGAATGTCATGGTTTTGTAATT	PC-5p-916803_4	gp4a	6.5	6.5	16.8996	2.49992	-2.75703
284	ATCTACAAGAAGGGCTGTAAGG	PC-5p-488806_7	gp4a	10	10	25.9993	3.84604	-2.75703
285	TTACCTCTCTGCTCCTGCTGGCCA	PC-3p-852929_4	gp4a	9	9	23.3994	3.46143	-2.75703
286	AGCCTGCTGAGAGTGAAATTG	tgu-miR-2984	gp1b	4	4	10.3997	1.53841	-2.75703
287	CACTGCTGAAAAGAGTCTGGCC	PC-5p-842426_4	gp4a	8	8	20.7995	3.07683	-2.75703
288	TAGCAGCACATAATGGTTTGT	gga-miR-15a	gp1a	40	42	103.997	16.1534	-2.68664
289	ACAGTAGTCTGCACATTGGCT	ppy-miR-199b-3p_R-1_2ss7TG20TC	gp2a	4	4.5	10.3997	1.73072	-2.5871
290	TCACATTTGCCTGCAGAGATTT	gga-mir-216c-p3	gp1a	7	8	18.1995	3.07683	-2.56438
291	TGAGGTAGTAGTTTGTATAGTT	aca-let-7f_1ss12AT	gp3a	158	181	410.789	69.6133	-2.56096
292	CACAGAATTGTAGGGGTTGGAAGAGA	PC-5p-520979_7	gp4a	6	7	15.5996	2.69223	-2.53464
293	AGGACTGTCTAACCTGAGAATGG	aca-miR-1388-5p_R+1	gp3a	5	6	12.9997	2.30762	-2.494
294	CCTGGAGAGCACAGATGGCA	PC-5p-666333_5	gp4a	8	11	20.7995	4.23064	-2.2976
295	GTACAGTACTGTGATAGCTGA	mmu-mir-101b-p3	gp3a	5	7	12.9997	2.69223	-2.2716
296	GCAATGGTGATGGGAGGACAGT	PC-5p-1312173_3	gp4a	4	6	10.3997	2.30762	-2.17207
297	ATAGGTGAACAGTTGGACT	PC-5p-2822662_2	gp4a	4	6	10.3997	2.30762	-2.17207
298	TGAGGGAGTAGGGTGTATGGTT	hsa-miR-4510_1ss13AG	gp3a	4	6	10.3997	2.30762	-2.17207
299	AATTGCACGGTATCCATCTGTAAT	tgu-miR-363_R+3	gp3a	22	34	57.1985	13.0765	-2.129
300	GAAGTATTGGTGATGGTTGGAC	PC-5p-187599_17	gp4a	24	38	62.3984	14.6149	-2.09406
301	CAAGCAAATGAAAGAGTATC	PC-3p-1653887_3	gp4a	6	10	15.5996	3.84604	-2.02006
302	GCTCTAAGGGCTGGGCCGGTC	bta-miR-2487_L+1R-2	gp2b	7	12	18.1995	4.61524	-1.97942
303	CCACGTTGGGCGCCA	ssc-mir-4335-p5	gp3a	121	217	314.592	83.459	-1.91434
304	AGATCTTGGTGGTAGTAG	sha-miR-716b_R-7	gp2b	5	9	12.9997	3.46143	-1.90903
305	TACTGCCCTAAATGCTCCTTCT	aca-miR-18b*_R-1_1ss10GA	gp1a	5	9	12.9997	3.46143	-1.90903
306	TTTTGCACTTGGGCCGGAAGAACC	PC-3p-346705_10	gp4a	11	20	28.5993	7.69207	-1.89453
307	AATATGGAGAGGCATGGCA	PC-5p-979780_4	gp4a	13	24	33.7991	9.23049	-1.87251
308	TGAGGTAGTCGATTGTATAGTTT	aca-let-7e_R+1_2ss10AC16AT	gp3b	87.3333	169.667	227.061	65.2544	-1.79893
309	AACAATATCCTGGTGCTGAGT	aca-miR-338-5p_R-1	gp3b	6	12	15.5996	4.61524	-1.75703
310	CGGACAGTCAGCAGTTGGTCT	tgu-miR-2970_L+2R-2	gp3a	8	16	20.7995	6.15366	-1.75703
311	AGGCAAGATGTTGGCATAGCTGA	aca-miR-31_R+2	gp3a	13	26	33.7991	9.9997	-1.75703
312	AGTGTGAAATCTGCCTGAAAGTC	gga-miR-1769	gp1a	7	14	18.1995	5.38445	-1.75703
313	TAAAGTGCTTATAGTGCAGGTAGTTT	aca-miR-20b_R+4_2ss1CT10CT	gp3b	6	12	15.5996	4.61524	-1.75703
314	ATAGGTGAACGGTTGGAC	PC-5p-448734_8	gp4a	6.33333	13	16.4662	4.99985	-1.71956
315	AACCCGTAGATCCGAACTTGTGT	tgu-miR-100_R+2	gp3a	111	236	288.593	90.7665	-1.6688
316	AGCGGGGCTGGGCGCGCG	hsa-miR-4508_L+1	gp2b	21.1667	46.9833	55.0319	18.07	-1.60667
317	GTGGATTTGATGGGTGGACA	PC-3p-508123_7	gp4a	4	9	10.3997	3.46143	-1.5871
318	CACTGGAGGTTGATGGACTCA	PC-5p-312218_11	gp4a	17	39	44.1989	14.9995	-1.55909
319	TCGGATCCGTCTGAGCTTGGCT	cfa-miR-127	gp3a	13	30	33.7991	11.5381	-1.55058
320	TGAGGGGCAGAGAGCGAGACTTT	eca-miR-423-5p	gp3a	7.5	17.5	19.4995	6.73057	-1.53464
321	TCCTTGGGCAACCTGTTCCAGTGCGTC	gga-mir-1457-p5	gp1a	12	28	31.1992	10.7689	-1.53464
322	CGGATCCGAGTCACGGCACCA	hsa-miR-4454_L+1	gp3a	4	10	10.3997	3.84604	-1.4351
323	TGAGAACTGAATTCCATGGGTTA	xtr-mir-146b-p5_3ss20AG21CT23GA	gp3b	12.5	31.5	32.4992	12.115	-1.42361
324	CTCCAAGGACGGGGCATCCAC	PC-5p-257827_13	gp4a	7	18	18.1995	6.92287	-1.39446
325	TGCACAGGTAGGCGTCCAGGCAGG	PC-5p-595199_6	gp4a	4	10.5833	10.3997	4.07039	-1.35331
326	AACATTCATTGTTGTCGGTGGGTT	xtr-miR-181b_R+2_1ss12CT	gp3a	40	109	103.997	41.9218	-1.31077
327	CTTGGTGGTAGTAGCAA	sha-miR-716b_L-4R-4	gp2b	7.33333	21.5833	19.0662	8.30103	-1.19965
328	ACAGGAGATCCTGGGT	hsa-miR-3676-5p_L+2R-1	gp1b	12	37	31.1992	14.2303	-1.13254
329	CAGGCTGGTTAGATGGTTGTCA	gga-miR-456	gp1a	225	694	584.985	266.915	-1.13202
330	TGAGAACTGAATTCCATGGACTGT	xtr-miR-146b_R+2	gp3a	272	863	707.182	331.913	-1.09128
331	TGGAAGACTAGTGATTTTGTTGT	gga-miR-7_R+1	gp1a	26	82.9167	67.5983	31.8901	-1.08388
332	ACTGCAGTGAAGGCACTTGTAG	gga-miR-17-3p_R+2	gp1a	16	52	41.5989	19.9994	-1.05659
333	CATTTCAGATCTCGGACATC	PC-5p-1597618_3	gp4a	4	13	10.3997	4.99985	-1.05659
334	AGAGGTCGTAGGTTGCATAGTT	tgu-let-7d_1ss7AC	gp3a	91	315	236.594	121.15	-0.965616
335	TGTACTGAGGGCTCCACACCT	PC-5p-251474_13	gp4a	5	17.3111	12.9997	6.65792	-0.965331
336	AAAAGTGCTTACAGTGCAGGTAG	gga-miR-106_R+1	gp1a	54	190	140.396	73.0747	-0.942062
337	AGCTACATCTGATTACTGGGTCA	oan-miR-222b	gp1b	67	245	174.196	94.2279	-0.886481
338	AACATTCAACCTGTCGGTGAGT	aca-miR-181a_1ss11G-	gp3b	6	22	15.5996	8.46128	-0.882561
339	TATTGCACTTGTCCCGGCCTGTA	tgu-miR-92_R+1	gp3a	226.5	842	588.885	323.836	-0.862721
340	AGGCAAGATGTTGGCATAGCTGT	gga-miR-31_R+1	gp1a	37	147	96.1975	56.5367	-0.766811
341	TGGAATGTAAAGAAGTATGTAC	pma-miR-1c	gp3a	25	100	64.9983	38.4604	-0.75703
342	ACTGCCCTAAGTGCTCCTTCT	aca-miR-18a*_R-1	gp1a	6	24	15.5996	9.23049	-0.75703
343	TACTGCATCAGGAACTGATTGGA	gga-miR-217_R-1	gp1a	9	37	23.3994	14.2303	-0.717501
344	TAGCACCATTTGAAATCAGTGTT	gga-miR-29b	gp1a	26.75	111.5	69.5482	42.8833	-0.697597
345	ACAGTAGTCTGCACACTGGTTAA	tgu-miR-199-3p_R+2_1ss16TC	gp3b	5.5	23	14.2996	8.84589	-0.692899
346	TGAGAACTGAATTCCATGGGTTG	gga-miR-146a_R+1	gp1a	192	834.333	499.187	320.888	-0.637512
347	AGAGCTTAGCTGATTGGTGAACA	aca-miR-27b*_R+1	gp1a	14	61	36.3991	23.4608	-0.633647
348	ACAGTAGTCTGCACATTGGGTT	tgu-miR-199-3p_R+1_1ss20TG	gp3b	6.5	30	16.8996	11.5381	-0.550579
349	CATTGCACTTGTCTCGGTCTGA	xtr-miR-25	gp3a	87	410	226.194	157.688	-0.520493
350	TGAGGTAGGAGGTTGTATAGTT	pma-let-7d_2ss9TG18AT	gp2a	18.8667	92.5	49.0521	35.5758	-0.463416
351	CTTTCAGTCGGATGTTTGCAGC	tgu-miR-30a-3p_1ss18AG	gp1a	279.5	1484	726.681	570.752	-0.348459
352	AGATCAGAAGGTGATTGTGGCT	gga-miR-383	gp1a	96	515	249.594	198.071	-0.333564
353	GGCGACTCTGGACGCGAGC	mmu-mir-5115-p5	gp3a	5	27	12.9997	10.3843	-0.32407
354	CTTCCTATGCATATACTTCTTT	xtr-miR-202*_2ss1TC17CT	gp3b	5	27	12.9997	10.3843	-0.32407
355	CTGGGAGGTGGATGTTTACTT	aca-miR-30b*_R-1_2ss8AG11AG	gp3b	4	22	10.3997	8.46128	-0.297598
356	CCTTCGATAGCTCAGCTG	PC-3p-36825_74	gp4a	27	161	70.1982	61.9212	-0.181
357	ATCTCAGGTTCGTCAGCCCATG	tgu-miR-1388	gp3a	7	43	18.1995	16.538	-0.13812
358	TAGCAGCACATCATGGTTTGTA	gga-miR-15c	gp1a	12.5	79.5	32.4992	30.576	-0.088003
359	TAGCACCATTTGAAATCGGTTA	gga-miR-29c_R+2	gp1a	187.25	1218.5	486.837	468.64	-0.0549611
360	AACCCGTAGATCCGATCTTGTGA	tgu-miR-100_R+2_1ss16AT	gp3b	317	2096	824.179	806.129	-0.0319458
361	TAGCAGCACGTAAATATTGGTG	gga-miR-16	gp1a	54.3333	361.833	141.263	139.162	-0.0216139
362	ACCCCACTCCTGGTACCA	hsa-miR-4286_R+1	gp3a	6	40	15.5996	15.3841	-0.0200641
363	ATGACCTATGAATTGACAGACT	gga-miR-215_R+1	gp1a	29	199	75.3981	76.5361	0.0216139
364	ATCCCACTTCTGACACCA	bta-miR-2478_L-2	gp2b	46.5333	325.167	120.984	125.06	0.0478132
365	TAAGGTGCATCTAGTGCAGATAG	gga-miR-18a_R+1	gp1a	7	51	18.1995	19.6148	0.108041
366	GCTCTGACTTTATTGCACTACT	gga-miR-301b-5p	gp1a	20	148	51.9987	56.9214	0.130496
367	TGGACGGAGAACTGATAAGGGC	gga-miR-184_1ss22TC	gp1a	42	314	109.197	120.766	0.145274
368	CAACAAATCACAGTCTGCCATA	tgu-miR-7*_R+1	gp1a	4	30	10.3997	11.5381	0.149861
369	TGTAAACATCCTCGACTGGAAGCC	pma-miR-30c_2ss19AG24TC	gp2a	4	30	10.3997	11.5381	0.149861
370	ATTCAAATGAGAACTTTGAA	sha-mir-716a-p3_1ss8CT	gp3a	61	478	158.596	183.841	0.2131
371	TAGCAGCACATCATGGTTTGCA	gga-miR-15b	gp1a	125.5	1005.5	326.292	386.719	0.245124
372	CTTTCAGTCGGATGTTTGCAGCA	tgu-miR-30a-3p_R+1_1ss18AG	gp3a	7.5	62.5	19.4995	24.0377	0.301864
373	TGGCAGTGTCTTAGCTGGTTGTT	gga-miR-34a	gp1a	6	53	15.5996	20.384	0.385928
374	GGGTGGATCACGATGCAATTTT	xla-miR-363_L-1R+1	gp3a	5.33333	47.3333	13.8663	18.2046	0.392717
375	GTGGGGATTTGTTGCATTACTT	oan-miR-92a-1*_L-2R+1	gp3b	9	80	23.3994	30.7683	0.394973
376	AATGACACGATCACTCCCGCTGA	tgu-miR-425-5p_R+1	gp3a	120	1076.5	311.992	414.026	0.408212
377	GCTGGGAAGGCAAAGGGACGT	aca-miR-204a*	gp3a	4	36	10.3997	13.8457	0.412895
378	TTTGTTCGTTCGGCTCGCGTTA	gga-miR-375	gp1a	10	91	25.9993	34.9989	0.428837
379	TGAGGTAGTCGGTTGTATGGTTTT	oan-let-7b_R+2_2ss10AC17GA	gp3b	6.33333	57.8333	16.4662	22.2429	0.433835
380	CACCCGTAGAACCGACCTTGCG	cfa-miR-99b	gp3a	6	55	15.5996	21.1532	0.439367
381	AGGTTGGGATCAGTTGCAATGCT	oan-miR-92a-2*	gp1a	9	83	23.3994	31.9221	0.448085
382	TGTCTCGGATCACATGCT	PC-5p-1057775_4	gp4a	3	28	7.7998	10.7689	0.465363
383	TGTAAACATCCTTGACTGGAAGCT	gga-miR-30e_R+5	gp1a	230.5	2175.5	599.285	836.705	0.481479
384	CAAAGTGCTCATAGTGCAGGTAG	gga-miR-20b	gp1a	44	420	114.397	161.534	0.497784
385	ATCCGAGTCACGGCACCA	hsa-mir-4454-p5	gp2b	24	231	62.3984	88.8435	0.509757
386	ACCTGGCATACAATGTAGATTT	aca-miR-221*_L-1_1ss21AT	gp1a	128	1256	332.791	483.062	0.537591
387	TGGCTCAGCTCAGCAGGAACCG	pma-miR-24_2ss9TC21AC	gp3b	5	54	12.9997	20.7686	0.67593
388	CCCTTCATTCCACCGGAATCTG	gga-miR-205b	gp1a	9	100	23.3994	38.4604	0.716901
389	CACAAGAATTGCGTTTGGACA	gga-miR-2964_R-1	gp1a	192	2143	499.187	824.206	0.723424
390	CATGCCTTGAGTGTAGGACCGT	eca-miR-532-5p	gp3a	2.5	28	6.49983	10.7689	0.728397
391	AGTTCTTCAGTGGCAAGCTTT	gga-miR-22*_R-1	gp1a	64	747	166.396	287.299	0.787935
392	GCTCCAGTGGCGCAA	mmu-mir-1983-p5	gp1b	4	48	10.3997	18.461	0.827933
393	GTGCATTGTAGTTGCATTGCA	gga-miR-33_R+1	gp1a	33	407	85.7978	156.534	0.867461
394	TCCTTCATTCCACCGGAGTCTG	gga-miR-205a	gp1a	8	99	20.7995	38.0758	0.872327
395	TCCCTGAGACCCTTTAACCTGT	tgu-miR-125_R-2_3ss14-T15-T19TC	gp3b	3	38	7.7998	14.6149	0.905935
396	TGGGAGAGGATTGTTTACGCCT	gga-mir-30c-1-p3	gp1a	45	571	116.997	219.609	0.908464
397	AGAATTGCGTTTGGACAATCAGT	hsa-miR-2964a-3p	gp3a	4	51	10.3997	19.6148	0.915396
398	CAGTGCAATGTTAAAAGGGCAT	gga-miR-130c	gp1a	87	1137.5	226.194	437.487	0.951678
399	CTATACAACCTGCTGCCTTTCT	aca-let-7d*_R+1	gp1a	3	40	7.7998	15.3841	0.979936
400	ATCACATTGCCAGGGATTACCA	gga-miR-23b_R+1	gp1a	61	881	158.596	338.836	1.09523
401	CAGTGCAATAGTATTGTCA	gga-miR-301b-3p_R-6	gp1a	2	29	5.19987	11.1535	1.10095
402	AGCTACATTGTCTGCTGGGTTTCAT	aca-miR-221_R+3	gp3a	2	29	5.19987	11.1535	1.10095
403	ACTGATTTCTTTTGGTGTTCAG	oan-miR-29a-1*	gp1a	2	30	5.19987	11.5381	1.14986
404	TAAGGTGCATCTAGTGCAGTT	gga-miR-18b_R-1	gp1a	2	30	5.19987	11.5381	1.14986
405	CAAAGTGCTTACAGTGCAGGTAG	gga-miR-17-5p_R-1	gp1a	119	1788.5	309.392	687.864	1.15269
406	TGGAGTGTGACAATGGTGTTT	gga-miR-122_R-2	gp1a	60	975.5	155.996	375.181	1.26608
407	TAGCAGCACGTAAATACTGGAG	gga-miR-16c	gp1a	49.3333	813.333	128.263	312.811	1.28618
408	TAAAGTGCTTATAGTGCAGGTAG	gga-miR-20a	gp1a	39	646.5	101.397	248.646	1.29407
409	CGTGTATTTGACAAGCTGAGTTT	mmu-miR-223-5p_1ss23GT	gp1a	5	85	12.9997	32.6913	1.33043
410	TGCGGGGCTAGGGCTAACAGCA	hsa-miR-744-5p	gp3a	6	102	15.5996	39.2296	1.33043
411	NATTCAACCCGGCGGGAGAGC	dre-mir-2190-4-p3_R+1_5ss1GN17GA18CG19--20TA	gp2b	2	34	5.19987	13.0765	1.33043
412	AGGGGCTCTCGCTTCTGGCGCCA	mmu-mir-5102-p3	gp1b	52	893	135.197	343.451	1.34505
413	TTCACAGTGGCTAAGTTCTT	dre-miR-27d_R-2	gp3b	3	52	7.7998	19.9994	1.35845
414	CTATACAATCTACTGTCTTTCT	aca-let-7a*_R+1_1ss8GA	gp1a	2	37.8333	5.19987	14.5508	1.48456
415	AAGCCCTTACCCCAAAAAGCAT	tgu-miR-129	gp3a	5	97	12.9997	37.3066	1.52096
416	AGCCACTGACTAACGCACATTG	aca-miR-210*	gp3a	51	1016	132.597	390.757	1.55923
417	GTATCCCACTTCTGACACCA	bta-miR-2478	gp3a	3	60	7.7998	23.0762	1.5649
418	GGATATCATCATATACTGTAA	tgu-miR-144*_R-2_1ss11GA	gp1a	3	61	7.7998	23.4608	1.58875
419	ACCACAGGGTAGAACCCCGGACA	mml-miR-140-3p_L-1R+3_1ss18AC	gp3a	11.5	241	29.8992	92.6895	1.6323
420	CAACCTGGAGGACTCCATGCTGT	gga-miR-490_R+1	gp1a	2	43	5.19987	16.538	1.66924
421	TGTGCAAATCCATGCAAAACTGA	gga-miR-19b	gp1a	38.5	854.5	100.097	328.644	1.71512
422	TGTAAACATCCTACACTCAGCT	gga-miR-30b	gp1a	22	489.667	57.1985	188.328	1.71919
423	CTATACAGTCTATTGCCTTCCT	gga-let-7j-p3	gp1a	7	157	18.1995	60.3828	1.73024
424	TTTGTTCGTTCGGCTCGCGTGA	cfa-miR-375	gp3a	3	70	7.7998	26.9223	1.78729
425	ACCGTGGCTTTAGATTGTTACT	aca-miR-132*_R+2	gp3a	11	266	28.5993	102.305	1.83882
426	TGCGGGTTGGAAGGGA	PC-5p-62874_47	gp4a	3	76	7.7998	29.2299	1.90594
427	ACTGGACTTGGAGTCAGAAGGC	cfa-miR-378	gp3a	61	1566	158.596	602.289	1.9251
428	AACATTCATTGCTGTCGGTGGGTTTAT	xtr-miR-181b_R+5	gp3b	2	52	5.19987	19.9994	1.94341
429	ACCATCGACCGTTGATTGTACC	gga-miR-181a*	gp1a	6	158	15.5996	60.7674	1.96179
430	GGTGCAGTGCTGCATCTCTGG	aca-miR-143*	gp3a	15	400	38.999	153.841	1.97994
431	CAGTGCAATAATGAAAGGGCGT	gga-miR-130b	gp1a	3	80	7.7998	30.7683	1.97994
432	TTCCCTTTGTCATCCTATGCCT	gga-miR-204	gp1a	16.3333	452.833	42.4656	174.161	2.03606
433	TGGCTCAGTTCAGCAGGAACCG	pma-miR-24_1ss21AC	gp3a	85	2602	220.994	1000.74	2.17898
434	TGCAGTCCATGGGCATATACAC	gga-miR-455-3p	gp1a	33	1011	85.7978	388.834	2.18014
435	CGCTAGCTGCTCTGCACTGACT	gga-miR-1552-3p_L+2R-1	gp1a	1	31	2.59993	11.9227	2.19717
436	CTGGGAGAAGGCTGTTTACTCT	tgu-miR-30c-3p	gp1a	27	879	70.1982	338.067	2.2678
437	CAAAGTGCTGTTCGTGCAGGTA	xtr-miR-93b_L+2R-1	gp3b	7	230	18.1995	88.4589	2.28111
438	CAGTGCAATATTAAAAGGGCAT	gga-miR-130a	gp1a	7	236.5	18.1995	90.9588	2.32131
439	TAGCAGCACATCATGGTTTACA	xla-miR-15c_2ss20GA21TC	gp3b	2	68	5.19987	26.1531	2.33043
440	TTCCTCTGGGCCACGGGAGACA	PC-3p-64347_46	gp4a	3	106	7.7998	40.768	2.38593
441	TGTGCAAATCTATGCAAAACTGA	gga-miR-19a	gp1a	5.5	201.5	14.2996	77.4977	2.43817
442	GCACAGTACTGTGATAACTGA	mmu-mir-101b-p3_2ss2TC17GA	gp2a	3.5	128.5	9.09977	49.4216	2.44124
443	GGATTCCTGGAAATACTGTTCT	aca-mir-145-p5	gp1b	4	147	10.3997	56.5367	2.44264
444	AAGCTGCCAGCTGAAGAACTGT	mdo-miR-22_2ss11TC22CT	gp3b	3	112	7.7998	43.0756	2.46536
445	TGTATTGGAACACTACAGCTC	gga-miR-1805-3p	gp1a	1	38	2.59993	14.6149	2.4909
446	ATAGCTCTTTGAATGGTACTGC	gga-miR-458	gp1a	3	131	7.7998	50.3831	2.69143
447	CTATACAACCTACTGCCTTCCT	aca-let-7b*_R+1	gp1a	1	44	2.59993	16.9226	2.7024
448	TGCTGAGAGGGCTTGGGGAGAGGA	tgu-miR-2954*_L+1	gp3b	3	134	7.7998	51.5369	2.7241
449	CCCCGAGGGGCTCTCGCTTCTGGCG	mmu-mir-5102-p5	gp1b	11	550	28.5993	211.532	2.88683
450	TACCCTGTAGAACCGAATTTGT	gga-miR-10b	gp1a	13	664	33.7991	255.377	2.91757
451	TTGACTTCAGTAGGAGCAGGATT	gga-miR-1677_L+1	gp1a	3	160	7.7998	61.5366	2.97994
452	CATTATTACTTTTGGTACGCG	gga-miR-126*	gp1a	19	1031	49.3987	396.526	3.00487
453	GATGATTGGGCTGGATGATC	PC-5p-24892_102	gp4a	2	111.5	5.19987	42.8833	3.04387
454	TATTGCACTTGTCCCAGCCTGT	oan-miR-92b	gp2a	1	57	2.59993	21.9224	3.07586
455	TGAGATGAAGCACTGT	aca-miR-143_R-5	gp2b	1	57.1167	2.59993	21.9673	3.07881
456	AGCTGGTAAAATGGAACCAAAT	oan-miR-133a*	gp1a	0.5	29	1.29997	11.1535	3.10095
457	ATCACATTGCCAGGGATTACCACT	aca-miR-23a_R+3_1ss19TA	gp3b	13	760	33.7991	292.299	3.11239
458	TTCCCTTTGTCATCCTATGCCTGT	tgu-miR-204_R+2	gp3a	1	60	2.59993	23.0762	3.14986
459	TATTGCACTCGTCCCGGCCTCC	pma-miR-92a_2ss21TC22AC	gp3b	11	679	28.5993	261.146	3.19081
460	TACAATGATGAGACTTTGGCT	gga-miR-1454_L-1R-2	gp1a	13	902	33.7991	346.913	3.35951
461	ATTCCTGGAAATACTGTTCTT	aca-miR-145*_L-1R+1	gp1b	35	2459	90.9977	945.741	3.37754
462	AAGGTCCAACCTCACATGTCCT	gga-miR-2188	gp1a	36	2544	93.5976	978.432	3.38593
463	ACCTTGGCTCTAGACTGCTTACT	aca-miR-212*_R+1	gp3a	12.5	922.167	32.4992	354.669	3.448
464	TGTAACAGCAACTCCATGTGGAA	aca-miR-194_R+1	gp3a	1	74	2.59993	28.4607	3.45242
465	TAATACTGCCTGGTAATGATGA	gga-miR-200b_R-1	gp1a	5	388	12.9997	149.226	3.52096
466	TCCCTGTGGTCTAGTGGTTAG	bta-miR-2476_L+1	gp3a	3	239	7.7998	91.9203	3.55887
467	TCCCTGTGGTCTAGTGGTTAGGA	bta-miR-2476_L+1R+2	gp3b	3	240	7.7998	92.3049	3.5649
468	ACAGCAGGCACAGACAGGCAGT	tgu-miR-214	gp3a	11	885	28.5993	340.374	3.57307
469	AACTGGCCCACAAAGTCCCGCT	gga-miR-193b_R-2	gp1a	10	828	25.9993	318.452	3.61453
470	CAAAGAATTCTCCTTTTGGGCTT	cfa-miR-186_R+1	gp3a	2	168	5.19987	64.6134	3.63529
471	TTCGATGCTTGTATGCTACTCC	gga-miR-1559	gp1a	7	621	18.1995	238.839	3.71406
472	TAATACTGCCTGGTAATGATGAC	tgu-miR-200b_1ss23TC	gp3a	1	89	2.59993	34.2297	3.7187
473	TCGTACCGTGAGTAATAATGCG	gga-miR-126_R-1	gp1a	19	1739	49.3987	668.826	3.75908
474	TAACAGTCTACAGCCATGGTCG	tgu-miR-132	gp3a	5	478	12.9997	183.841	3.82191
475	TAACACTGTCTGGTAAAGATGGC	aca-miR-200a_R+1_2ss17CA22TG	gp3b	0.5	49	1.29997	18.8456	3.85768
476	CAGTGGTTTTACCCTATGGTAG	gga-miR-140_L+1	gp1a	1	104	2.59993	39.9988	3.94341
477	CCTGCATTGTACACACTGTGT	gga-miR-460a_R-1	gp1a	6	631	15.5996	242.685	3.9595
478	TATTGCACTCGTCCCGGCCTC	pma-miR-92a_R-1_1ss21TC	gp3a	3	326	7.7998	125.381	4.00674
479	TCCTTAACTCATGCCGCTGTG	gga-miR-1416	gp1a	1	109	2.59993	41.9218	4.01115
480	TTAGTGCGCGGTAAGCTAGGGTGT	gga-miR-1552-5p_R+1	gp1a	12	1389	31.1992	534.215	4.09784
481	ACCCATGGGGCTCAGTTCTTCA	oan-miR-146a*_2ss5GA21GC	gp1a	1	116	2.59993	44.614	4.10095
482	TAACACTGTCTGGTAACGATGTT	gga-miR-200a_R+1	gp1a	4	466	10.3997	179.225	4.10716
483	TCTACAGTGCATGTGTCTCCAGT	tgu-miR-139	gp3a	0.5	60.5	1.29997	23.2685	4.16183
484	TGACATCATATGTACGGCTGCT	gga-miR-489_L-2R+1	gp1a	2	260	5.19987	99.997	4.26534
485	TGGCTCAGTTCAGCAGGAACAG	gga-miR-24	gp1a	7	953	18.1995	366.527	4.33195
486	CCCATAAAGTAGAAAGCACTA	gga-miR-142-5p_R-1	gp1a	2	275	5.19987	105.766	4.34626
487	ACAAGTCAGGCTCTTGGGAC	tgu-miR-125-1*_R-2	gp1a	3	419	7.7998	161.149	4.36881
488	TATGGCACTGGTAGAATTCACT	gga-miR-183_R-1	gp1a	2	298	5.19987	114.612	4.46214
489	TCAGTGCATTACAGAACTTTGT	aca-miR-148b_1ss10CT	gp3a	10	1627.5	25.9993	625.943	4.58948
490	CTTTTTGCGGTCTGGGCTTGC	tgu-miR-129*	gp3a	11	1947	28.5993	748.823	4.71058
491	ACAGCAGGCACAGACAGGCAG	ola-mir-214-p3	gp3a	2	355	5.19987	136.534	4.71465
492	TGGGTCTTTGCGGGCGAGATGA	tgu-miR-193b*	gp1a	8	1515	20.7995	582.675	4.80807
493	TGTCAGTTTGTCAAATACCCCAA	gga-miR-223_R+2	gp1a	6	1138	15.5996	437.679	4.81029
494	TTCACAGTGGCTAAGTTCCG	aca-miR-27a_R-1	gp3a	7.5	1448.5	19.4995	557.099	4.83642
495	TAATGCCCCTAAAAATCCTTAT	gga-miR-365	gp1a	4	777	10.3997	298.837	4.84474
496	TAAAGTGCTGACAGTGCAGATA	cfa-miR-106b_R+1	gp3a	1	207	2.59993	79.613	4.93646
497	GGATATGATGACTGATTATCTGAAA	gga-miR-3535	gp1a	1	213	2.59993	81.9206	4.97768
498	TGAGAACTGAATTCCATAGATGG	tgu-miR-146b_R+1_2ss20GA21CT	gp3b	0.5	110.5	1.29997	42.4987	5.03087
499	TCCAGCATCAGTGATTTTGTTGA	tgu-miR-338-3p_R+1	gp3a	2	454	5.19987	174.61	5.06952
500	CAAGCTCGCTTCTATGGGTCTGT	gga-miR-99a*_R+2	gp1a	4	949	10.3997	364.989	5.13323
501	TTCAAGTAATTCAGGATAGGTT	aca-miR-26_R+2_1ss11CT	gp3b	3	717	7.7998	275.761	5.14384
502	CTGTGCGTGTGACAGCGGCTAA	aca-miR-210_R+1	gp3a	2	498	5.19987	191.533	5.20297
503	TCAGTGCATGACAGAACTTGG	pma-miR-152a_1ss21AG	gp3a	1	254.5	2.59993	97.8816	5.23449
504	CTGACCTATGAATTGACAGCC	pma-miR-192_R-1_1ss1TC	gp3a	1	255	2.59993	98.074	5.23732
505	CCCAGTGTTCAGACTACCTGTT	gga-miR-199_R-1	gp1a	6	1736	15.5996	667.672	5.41956
506	AACAACAGTCGGTAGGCTGTCT	tgu-miR-21*	gp1a	5	1481	12.9997	569.598	5.4534
507	TCTTTGGTTATCTAGCTGTATGA	gga-miR-9	gp1a	0.5	169	1.29997	64.998	5.64385
508	AACTGGCCTACAAAGTCCCAGT	gga-miR-193a	gp1a	1	386	2.59993	148.457	5.83543
509	TTTGGCAATGGTAGAACTCACACT	aca-miR-182_R+2	gp3a	0.5	507	1.29997	194.994	7.22881
510	TTTGGTCCCCTTCAACCAGCTGT	gga-miR-133a_L+1	gp1a	1.5	1827	3.8999	702.671	7.49327
511	CCCAGTGTTTAGACTATCTGTT	tgu-miR-199-5p_2ss10CT17CT	gp3b	0	26.5	0.001	10.192	13.3151
512	TCACTCCTCTCCTCCCGTCTTC	cfa-miR-483_R+1_1ss10CT	gp3a	0	27	0.001	10.3843	13.3421
513	TGATATGTTTGATATATTAGGTT	gga-miR-190_R+1	gp1a	0	27	0.001	10.3843	13.3421
514	ATATAATACAACCTGCTAAGTG	mmu-miR-374-5p	gp3a	0	27	0.001	10.3843	13.3421
515	TACAGTACTATGATAACTGAAG	mmu-miR-101b-3p_R+1_2ss10GA16GA	gp3b	0	28	0.001	10.7689	13.3946
516	AAGCTGCCAGCTGAAGAACTG	mdo-miR-22_R-1_1ss11TC	gp3a	0	29	0.001	11.1535	13.4452
517	TAGGTAGTTTCCTGTTGTTGG	cfa-miR-196b_R-2	gp3a	0	29	0.001	11.1535	13.4452
518	TATGGCTTTTTATTCCTATGTGA	gga-miR-135a	gp1a	0	29.1667	0.001	11.2176	13.4535
519	TCGACCGGACCTCGACCGGCT	cfa-mir-1307-p5_R-2_7ss9-A10-C15TA17TC18AG19TG20GC	gp3b	0	30	0.001	11.5381	13.4941
520	TCAGTGCATCACAGAA	aca-miR-148b_R-6	gp2b	0	30.0833	0.001	11.5702	13.4981
521	TCGTGTCTTGTGTTGCAGCCAGT	gga-miR-187_R+3	gp1a	0	32	0.001	12.3073	13.5872
522	AAAGTTCTGAGACACTCCGACT	mmu-miR-148a-5p	gp3b	0	33	0.001	12.6919	13.6316
523	CACGCTCATGCACACACCCACA	cfa-miR-574	gp3a	0	34	0.001	13.0765	13.6747
524	GGTTGGCCTCGGATAGCCGGT	bta-mir-2904-3-p5	gp3a	0	34	0.001	13.0765	13.6747
525	CTGACCTATGAATTGACAGCCA	pma-miR-192_2ss1TC22GA	gp3b	0	34	0.001	13.0765	13.6747
526	CCTCTTTCCCTGTTGCACTACT	tgu-miR-130b*	gp1a	0	34	0.001	13.0765	13.6747
527	AAAGCAGGATAAGTTATGATAT	PC-5p-301491_11	gp4a	0	35	0.001	13.4611	13.7165
528	TCGAGGAGCTCACAGTCTAGT	cfa-miR-151	gp3a	0	35.5	0.001	13.6534	13.737
529	TGTGACAGATTGATAACTGAAA	cfa-miR-542	gp3a	0	36.5	0.001	14.038	13.7771
530	CACGGGTTAGGCTCTTGGGAG	tgu-miR-125-2*_L+1R-1	gp3a	0	38	0.001	14.6149	13.8352
531	TTAGTGCATTACAGAACTTTGT	aca-miR-148b_2ss2CT10CT	gp3b	0	39	0.001	14.9995	13.8726
532	TATGGCTTTTCATTCCTATGTGA	pma-miR-135b_2ss11TC19CT	gp3b	0	40	0.001	15.3841	13.9092
533	AGCTCGGTCTGAGGCCCCTCAGT	eca-miR-423-3p	gp3a	0	41	0.001	15.7688	13.9448
534	TATACAAGGACAAGCTCTCTGT	oar-miR-381-3p_L-1R+2_1ss11GA	gp3a	0	41.5	0.001	15.9611	13.9623
535	TTTGGTCCCCTTCAACCAGCT	gga-miR-133b_L+1R-1	gp1a	0	42.1667	0.001	16.2175	13.9853
536	CAAGTCACTAGTGGTTCCGTTTAG	cfa-miR-224_R+2	gp3a	0	43	0.001	16.538	14.0135
537	TAAAGCTAGAGAACCGAATGTA	gga-miR-9*_R+1	gp1a	0	43	0.001	16.538	14.0135
538	CCAGTATTAACTGTGCTGCTGA	tgu-miR-16a*	gp1a	0	44	0.001	16.9226	14.0467
539	TAGCATCCAAAGGGACGTAAGATGA	PC-5p-550634_6	gp4a	0	45	0.001	17.3072	14.0791
540	TGCCTGTCTACACTTGCTGTGC	aca-miR-214*	gp3a	0	47	0.001	18.0764	14.1418
541	TTGTGCTTGATCTAACCATGT	gga-miR-218	gp1a	0	47.5	0.001	18.2687	14.1571
542	CTGATTCAAGTAATCCAGGATAGG	aca-miR-26_L+4	gp3a	0	50	0.001	19.2302	14.2311
543	CTAGACTGAAGCTCCTTGAGG	mml-miR-151-3p	gp3a	0	50.5	0.001	19.4225	14.2454
544	CTTGTGGAGCAGGAGGTGGA	PC-3p-93502_33	gp4a	0	51	0.001	19.6148	14.2597
545	TAGCTTATCAGACTGGTGTTG	aca-miR-21_R-1_1ss16AG	gp3a	0	55	0.001	21.1532	14.3686
546	TTCACAGTGGCTAAGTTCTTC	aca-miR-27a_2ss19CT20GT	gp2a	0	70	0.001	26.9223	14.7165
547	ATAAGACGAACAAAAGGTTTGT	cfa-miR-208b	gp3a	0	71	0.001	27.3069	14.737
548	TGAGAACTTTGAAGGCCGAAGT	sha-mir-716a-p3_3ss1CT17TC20GA	gp3b	0	72	0.001	27.6915	14.7572
549	TGAGATGACGCACTGTAGCTCA	aca-mir-143-p3_2ss9AC22GA	gp3b	0	87	0.001	33.4605	15.0302
550	GTAGTGTTTCCTACTTTATGGA	gga-miR-142-3p_L-1R+1	gp1a	0	98	0.001	37.6912	15.2019
551	TTTGGTCCCCTTCAACCAGCTG	gga-miR-133c_L+1R-1	gp1a	0	102.833	0.001	39.5501	15.2714
552	AGGGACTTTCAGGGGCAGCTGTG	aca-miR-365*	gp1a	0	116	0.001	44.614	15.4452
553	TTAATGCTAATCGTGATAGGGGTT	gga-miR-155_R+2	gp1a	0	116	0.001	44.614	15.4452
554	TGGAAGACTAGTGATTTTTGTTGT	gga-miR-7b_R+2	gp1a	0	121.25	0.001	46.6332	15.5091
555	CCTTGGCTCTAGACTGCTTACT	hsa-miR-212-5p_L-1	gp3a	0	131.667	0.001	50.6395	15.628
556	TCCCTGAGACCCTAACTTGTGAT	tgu-miR-125_R+1	gp3a	0	150	0.001	57.6906	15.816
557	TTCCTATGCATATACCTCTTT	xtr-miR-202*_L-1	gp3a	0	182.5	0.001	70.1902	16.099
558	TAATACTGTCTGGTAATGCCGT	gga-miR-429	gp1a	0	193	0.001	74.2285	16.1797
559	AGATGTCCAGACACAATTCTTG	gga-mir-2964-p5	gp1a	0	200	0.001	76.9207	16.2311
560	TCCTGTACTGAGCTGCCCCGAG	eca-miR-486-5p	gp3a	0	247	0.001	94.9971	16.5356
561	TGTAACAGCAACTCCATGTGGA	gga-miR-194	gp1a	0	271	0.001	104.228	16.6694
562	TGCCCTATGGATTCAGTTCTGCA	gga-miR-146b*_L+2R+1	gp1a	0	642	0.001	246.916	17.9137
563	TACAGTATAGATGATGTACTC	gga-miR-144_L-1	gp1a	0	753	0.001	289.607	18.1437
564	TAGCTTATCAGACTGGTGTTGGC	aca-miR-21_R+1_2ss16AG22AG	gp3b	0	861	0.001	331.144	18.3371
The number of reads in the following reported miRNAs is less than 10.
565	TGAGCACTGCAAGAGGGAGAGA	PC-3p-1568540_3	gp4a	3.83333	0	9.96641	0.001	-13.2829
566	TACCTGTCCCAGAAGAGAAGAACTGCA	PC-5p-3258452_2	gp4a	3	0	7.7998	0.001	-12.9292
567	CAAGCTCCTGGCAGGCTTTCTGCACCA	PC-3p-9210292_1	gp4a	3	0	7.7998	0.001	-12.9292
568	GCCGGAGCACAGCTG	ppy-mir-1471-p3	gp3b	3	0	7.7998	0.001	-12.9292
569	TGTTTTCATCCCTCTGTAGATGTGCCT	mmu-mir-216a-p5_R+2_12ss3GT7AC11TC13A-14G-15CT16TC17GT19CT21AG22CA27AC	gp3b	3	0	7.7998	0.001	-12.9292
570	GTGATACAGAGCCCAAGTGGAACAC	PC-3p-611943_6	gp4a	3	0	7.7998	0.001	-12.9292
571	AGGCAGTGTAGTTAGCTGATTGCTAA	mml-miR-34c-5p_R+3	gp3a	3	0	7.7998	0.001	-12.9292
572	GTCTGGAGAAGCTGTGGGTGCCCA	PC-5p-5183016_1	gp4a	3	0	7.7998	0.001	-12.9292
573	ATTGGAGTTCATGCAAGTTCTAA	mmu-miR-3068-5p_L+1R-2	gp3a	3	0	7.7998	0.001	-12.9292
574	TATCCTGGGCTTCATCAGAAGAGG	PC-3p-2678692_2	gp4a	3	0	7.7998	0.001	-12.9292
575	TTTTTTCTGATGGAGACTGTGTAGATT	PC-3p-1585469_3	gp4a	3	0	7.7998	0.001	-12.9292
576	GTTAGAGTTAGGATAGTATGGTTA	PC-5p-3664448_1	gp4a	3	0	7.7998	0.001	-12.9292
577	TACGACGTGCTGTCAC	PC-3p-2802304_2	gp4a	3	0	7.7998	0.001	-12.9292
578	CAAGGGCAAGCTCTCTTCGAGG	mmu-mir-300-p3	gp3a	3	0	7.7998	0.001	-12.9292
579	GGCAGGTCCAGTCCGATG	PC-3p-4712286_1	gp4a	3	0	7.7998	0.001	-12.9292
580	AGGTGGTCCGTGGCGCGTTCG	eca-miR-323-5p_R-1	gp3a	3	0	7.7998	0.001	-12.9292
581	TGGTCACATGTAGGAGCCAGGC	PC-5p-8011270_1	gp4a	3	0	7.7998	0.001	-12.9292
582	GATGTTCAAAGTCAGGCTGGA	PC-5p-3680586_1	gp4a	3	0	7.7998	0.001	-12.9292
583	GCATGATGTCATGATATGGAATAAG	PC-5p-4074262_1	gp4a	3	0	7.7998	0.001	-12.9292
584	GCACTGAGATGGGAGTGGTGT	mmu-miR-674-5p_R-1	gp3a	3	0	7.7998	0.001	-12.9292
585	TTCGGAAGAGCAAACTTCAGGCTG	PC-3p-2420076_2	gp4a	3	0	7.7998	0.001	-12.9292
586	TGGAAGACTTGTGATTTTGTTGTT	mmu-miR-7b-5p_R+1	gp3a	3	0	7.7998	0.001	-12.9292
587	AGAAAGGGGGAATGCTGATGGC	PC-3p-9422336_1	gp4a	3	0	7.7998	0.001	-12.9292
588	GATATTCAAGACCTGTCTGGACGCCTG	PC-3p-9817428_1	gp4a	3	0	7.7998	0.001	-12.9292
589	TGCTGTACAGAGAGAAGCTGTTGA	PC-5p-8470028_1	gp4a	3	0	7.7998	0.001	-12.9292
590	ATCCCTGGAGATGCTCAAGGCCAG	PC-5p-3985159_1	gp4a	3	0	7.7998	0.001	-12.9292
591	GGCTGAGCAGCTCCAGGCATT	PC-5p-1457763_3	gp4a	3	0	7.7998	0.001	-12.9292
592	GAGGAGAGGTGCTCTGCTGGATCTCAT	PC-3p-6543242_1	gp4a	3	0	7.7998	0.001	-12.9292
593	AGAGTTCACAGTAGGAAA	PC-5p-1409553_3	gp4a	3	0	7.7998	0.001	-12.9292
594	TGCTGGACTCCTCCTGTTGTCCC	PC-5p-4113019_1	gp4a	3	0	7.7998	0.001	-12.9292
595	TAGAATCACTGAATGGCCTGGGT	PC-3p-5148715_1	gp4a	3	0	7.7998	0.001	-12.9292
596	GGCTGAATGCAAGCCAGCAGTG	PC-5p-2631785_2	gp4a	3	0	7.7998	0.001	-12.9292
597	GCATGATACAGAGCCCAAGTGGAA	PC-3p-2247410_2	gp4a	3	0	7.7998	0.001	-12.9292
598	TGTTCTGGGCTGCATTAAAAGAGGGGTG	PC-5p-8326145_1	gp4a	3	0	7.7998	0.001	-12.9292
599	CAGCTGAATATGAGCTAGCAGTGTG	PC-5p-5283782_1	gp4a	3	0	7.7998	0.001	-12.9292
600	TACATCAACAGCCTTTCCCTTGTC	PC-3p-8512003_1	gp4a	3	0	7.7998	0.001	-12.9292
601	TGCCTGGAGTTGTTGTGGCCAAAGT	PC-5p-8265255_1	gp4a	3	0	7.7998	0.001	-12.9292
602	CAAAGGCAGAAGCATTTGGGGCAGA	PC-3p-8818160_1	gp4a	3	0	7.7998	0.001	-12.9292
603	GCAATGAATAAATGGCTCAGAGGCTG	PC-5p-7310162_1	gp4a	3	0	7.7998	0.001	-12.9292
604	TTTGGTCACAACAAGCTCAGGCAA	PC-5p-3257303_2	gp4a	3	0	7.7998	0.001	-12.9292
605	AAGGACATTGGAAGA	mmu-mir-1194-p5	gp3a	3	0	7.7998	0.001	-12.9292
606	GCTGTGCCGTGCTGTGCCGTGCT	PC-5p-7849171_1	gp4a	3	0	7.7998	0.001	-12.9292
607	ATCAGGAGTACTGTGTCCAGGT	PC-5p-2844711_2	gp4a	3	0	7.7998	0.001	-12.9292
608	TGCCCAGGGAGGTGGTAGAGTCACT	PC-3p-1459987_3	gp4a	3	0	7.7998	0.001	-12.9292
609	AGCTGGTGTTGTGAATCAGGCT	pma-miR-138b_R-1	gp3a	3	0	7.7998	0.001	-12.9292
610	AAGGCTGAGAGATGGGGGCAGG	PC-3p-1100643_4	gp4a	3	0	7.7998	0.001	-12.9292
611	TACAGAGGGATCAGGACAGGCTGG	PC-5p-2752199_2	gp4a	3	0	7.7998	0.001	-12.9292
612	AGGCAGGGCTGCTCAGTGCTGTGA	gga-mir-1558-p3_1ss16CG	gp1a	3	0	7.7998	0.001	-12.9292
613	CACACAGGTAGGCATCCAGATGGG	PC-5p-2192193_2	gp4a	3	0	7.7998	0.001	-12.9292
614	TGCAGCACTGTTAAACCT	PC-3p-5091880_1	gp4a	3	0	7.7998	0.001	-12.9292
615	CCAGTCTGAACAAGCAGT	PC-3p-1280340_3	gp4a	3	0	7.7998	0.001	-12.9292
616	TGGATGTGGCTCTGTGCAGCCTGGT	PC-3p-7596078_1	gp4a	3	0	7.7998	0.001	-12.9292
617	TGGACAGTCAGCTGAATACGAGCCAG	PC-5p-3122070_2	gp4a	3	0	7.7998	0.001	-12.9292
618	ACCTTGGTGTACTGATGGACAC	PC-3p-2118294_2	gp4a	3	0	7.7998	0.001	-12.9292
619	ATGGTTGGACTAGATGATCTTATAG	PC-5p-579610_6	gp4a	3	0	7.7998	0.001	-12.9292
620	CTGGAGAAGAGGAGGCTCAGGT	PC-5p-5599500_1	gp4a	3	0	7.7998	0.001	-12.9292
621	GCAGGGTGTTGGAACCAGATGGTCAT	PC-5p-2124922_2	gp4a	3	0	7.7998	0.001	-12.9292
622	GTCCAGAGAAGGACAACAAGGCTTGT	PC-3p-5795220_1	gp4a	3	0	7.7998	0.001	-12.9292
623	AGACTGCATGGGAAGGGA	PC-5p-1860836_2	gp4a	3	0	7.7998	0.001	-12.9292
624	GCTGGGCTGAAGCCAATGGCATGAGGT	PC-5p-2166703_2	gp4a	3	0	7.7998	0.001	-12.9292
625	GTGGGTGTGTACTACAGGC	PC-3p-5839754_1	gp4a	3	0	7.7998	0.001	-12.9292
626	TGCTCAGATCTGGAGGAGCTGGAG	PC-5p-1224792_3	gp4a	3	0	7.7998	0.001	-12.9292
627	AGGTTGGATCACTGGGCTGA	PC-5p-3336472_2	gp4a	3	0	7.7998	0.001	-12.9292
628	GAGCCACACTAATGGCA	PC-3p-2355571_2	gp4a	3	0	7.7998	0.001	-12.9292
629	AAGTACTGGAAGGCTGCAATGAGT	PC-3p-2557949_2	gp4a	3	0	7.7998	0.001	-12.9292
630	ACTGGTGGAGTGACTTGCTGGT	PC-5p-9530271_1	gp4a	3	0	7.7998	0.001	-12.9292
631	AACCTGGTGAGCAGGGCTGTGCA	PC-3p-732595_5	gp4a	3	0	7.7998	0.001	-12.9292
632	CACATTACACGGTCGACCTCT	cfa-miR-323	gp3a	3	0	7.7998	0.001	-12.9292
633	AATCTTAGAATGGTTTGTGTTGGA	PC-5p-1245469_3	gp4a	3	0	7.7998	0.001	-12.9292
634	TGACATGGAAGAGCAGATGAAGCA	PC-5p-1841861_3	gp4a	3	0	7.7998	0.001	-12.9292
635	TACTCCAGACAGGGCCTCACAAG	PC-3p-1716246_3	gp4a	3	0	7.7998	0.001	-12.9292
636	TGATGACCTGGACGAGGGCA	PC-3p-226106_15	gp4a	3	0	7.7998	0.001	-12.9292
637	TTCTGTTCCTTGCTTCCTGATCAG	PC-3p-3236024_2	gp4a	3	0	7.7998	0.001	-12.9292
638	TATCAGGAGTAGTCAGCATGGGTTCA	PC-5p-1459456_3	gp4a	2.91667	0	7.58314	0.001	-12.8886
639	TGATACAGAGCCCAGGTGGAACAC	PC-3p-1364931_3	gp4a	2.78333	0	7.23648	0.001	-12.8211
640	GCTGCTCCTAGGCAGACTCGGTGG	PC-5p-829394_4	gp4a	2.66667	0	6.93315	0.001	-12.7593
641	TGGCCTTGAGCATCTCCAGGGATGG	PC-3p-1136032_4	gp4a	2.5	0	6.49983	0.001	-12.6662
642	TGGATGCAGTACTCCAGATGAGGCC	PC-3p-5967047_1	gp4a	2.5	0	6.49983	0.001	-12.6662
643	GACAGGCCAAAACGGGTGTACCTTCTT	PC-5p-8422933_1	gp4a	2.5	0	6.49983	0.001	-12.6662
644	ACTGACAGTGGGGTTGAGTGCAC	PC-5p-2151282_2	gp4a	2.5	0	6.49983	0.001	-12.6662
645	TCAGCAAAGCCTTTGACACAGTCT	PC-3p-8349883_1	gp4a	2.5	0	6.49983	0.001	-12.6662
646	AGCCTGAGGACTATCAAGAAAGACTT	PC-3p-8985917_1	gp4a	2.5	0	6.49983	0.001	-12.6662
647	TAAGTGCTTCCATGTTTTAGTTGT	gga-miR-302d_R+1	gp1a	2.25	0	5.84985	0.001	-12.5142
648	ATCAAGTTTGCTGATGATACA	PC-3p-2777443_2	gp4a	2	0	5.19987	0.001	-12.3443
649	CAGGGGATGCTGAGAAGGCAGA	PC-5p-1599738_3	gp4a	2	0	5.19987	0.001	-12.3443
650	CAGGAGTAGCATATGTAGAATTTTG	PC-5p-3679844_1	gp4a	2	0	5.19987	0.001	-12.3443
651	GTCTGTAGTTCCCCAGATCCTCCTTA	PC-5p-4291315_1	gp4a	2	0	5.19987	0.001	-12.3443
652	ACTGAGGATCAGGAAGGGAAT	hsa-mir-1294-p3_5ss10TC18TG19GA20TA21AT	gp3b	2	0	5.19987	0.001	-12.3443
653	AAGGAGCTCTGTGGAGAAGGACC	PC-5p-2460185_2	gp4a	2	0	5.19987	0.001	-12.3443
654	CACCAGGGTAAGATGAGGTTGGAT	PC-3p-9440482_1	gp4a	2	0	5.19987	0.001	-12.3443
655	GAGGACAGGGTGGGAAGAA	PC-3p-7176608_1	gp4a	2	0	5.19987	0.001	-12.3443
656	TGCACAGGTAGACGTCCAGGTGGGT	PC-5p-2307062_2	gp4a	2	0	5.19987	0.001	-12.3443
657	GTGAGGACTCACCAGTGCCGAGTA	PC-3p-8605818_1	gp4a	2	0	5.19987	0.001	-12.3443
658	AGCGGGCACAGCTGTGAGAG	mmu-miR-666-5p_R-2	gp3a	2	0	5.19987	0.001	-12.3443
659	GAGTTTGGAGCCTTCCCTGCCCAAC	PC-3p-8838867_1	gp4a	2	0	5.19987	0.001	-12.3443
660	CTGAAGAACAGAATGCAGA	PC-5p-2339848_2	gp4a	2	0	5.19987	0.001	-12.3443
661	GCTGCATGCATTGGTGTAGA	PC-3p-936768_4	gp4a	2	0	5.19987	0.001	-12.3443
662	TGTAGTCGTGGCCGAGTGGTTAAGGC	PC-5p-4342814_1	gp4a	2	0	5.19987	0.001	-12.3443
663	GGAGGGGATGGTCAGCTTGAT	PC-3p-3638815_1	gp4a	2	0	5.19987	0.001	-12.3443
664	AGCAAAGACATGTCACTGAATTCT	PC-3p-10054025_1	gp4a	2	0	5.19987	0.001	-12.3443
665	GTCAAGTGACTAAGAGCATNTG	mmu-mir-5124-p5_2ss4CA20TN	gp3b	2	0	5.19987	0.001	-12.3443
666	AAGCAGCTGTCTGTTCAGCCTGGC	PC-3p-6284045_1	gp4a	2	0	5.19987	0.001	-12.3443
667	TCCCTGCCAGATTTGCCAGATGTTTCA	tgu-mir-19b-2-p5_R-1_14ss2GC4AC6CG11-A12CT15AG17TC19AG21AT22TG24GT25CT26TC27GA	gp3b	2	0	5.19987	0.001	-12.3443
668	ACATATCCATGCCTGCTCTGCTGT	PC-3p-5673912_1	gp4a	2	0	5.19987	0.001	-12.3443
669	AGGAGAGACATGGACCTGTTGGAGTGC	PC-3p-6683981_1	gp4a	2	0	5.19987	0.001	-12.3443
670	GAGGGCTGTTAGTTAGGGTAGCATG	PC-3p-9386239_1	gp4a	2	0	5.19987	0.001	-12.3443
671	CAGCAGGGATAGGGAG	PC-5p-3958693_1	gp4a	2	0	5.19987	0.001	-12.3443
672	AAAAGACAGCGACCTCCTGGAGAGAGT	PC-3p-5327308_1	gp4a	2	0	5.19987	0.001	-12.3443
673	GACAGGCCCTGCCGTTGTGACGGG	PC-3p-7449845_1	gp4a	2	0	5.19987	0.001	-12.3443
674	ACCGAGGTCAGGCTGATGG	PC-5p-3032010_2	gp4a	2	0	5.19987	0.001	-12.3443
675	TCTCAGTGCTCGTCCCCAGAGC	PC-3p-6593894_1	gp4a	2	0	5.19987	0.001	-12.3443
676	CAGGCTTGGAGCAGAGTGGCTGGG	PC-5p-2708184_2	gp4a	2	0	5.19987	0.001	-12.3443
677	TGCCCTCTTCCTGGTGCGAGCGTGCCT	PC-3p-5134857_1	gp4a	2	0	5.19987	0.001	-12.3443
678	ACCAATGGACGTGGATCC	PC-3p-2277608_2	gp4a	2	0	5.19987	0.001	-12.3443
679	GAACGGAGCACGTCAGAGGTCA	PC-5p-3371631_2	gp4a	2	0	5.19987	0.001	-12.3443
680	ACACTGTGGAACGGCCCAGGCAG	PC-5p-4513281_1	gp4a	2	0	5.19987	0.001	-12.3443
681	GACTGAACAAAGAGCAAGGGATGGG	PC-3p-4673518_1	gp4a	2	0	5.19987	0.001	-12.3443
682	AGGAGACTTCACAGCCTCTCTGGGC	PC-3p-10047966_1	gp4a	2	0	5.19987	0.001	-12.3443
683	TTTGAAGACTGCAGTGACATT	PC-5p-2522797_2	gp4a	2	0	5.19987	0.001	-12.3443
684	TATGGAATCATAGAACGGTTT	PC-5p-2095500_2	gp4a	2	0	5.19987	0.001	-12.3443
685	TCACCCTGTAGGTGTTCAAGGCCA	PC-5p-1940620_2	gp4a	2	0	5.19987	0.001	-12.3443
686	AGGTCCTTCTGTTCGGAGC	PC-5p-9101745_1	gp4a	2	0	5.19987	0.001	-12.3443
687	AGCTGCTGCTCTCTGGTG	PC-5p-789741_5	gp4a	2	0	5.19987	0.001	-12.3443
688	TGCCTGGTGGATGAGGGAAAGGCTGT	PC-5p-6481410_1	gp4a	2	0	5.19987	0.001	-12.3443
689	ACGATGGAACCAGAGCAGGAC	PC-5p-507857_7	gp4a	2	0	5.19987	0.001	-12.3443
690	TACAGGGAAGCGCCTTGCTCGGTTTA	mml-mir-519a-p5_8ss3GC14TC17CG18TC19GT20TC24CT26GA	gp3b	2	0	5.19987	0.001	-12.3443
691	TCCAGGAAGAAATGGTACATAGGGAAA	oan-mir-215-p3_4ss17GA18TC20CT24AG	gp2b	2	0	5.19987	0.001	-12.3443
692	GTCCGCCGCGCAGGTGTCGTCGTCC	PC-3p-7414704_1	gp4a	2	0	5.19987	0.001	-12.3443
693	CATGATGTTATGATGTGCAATACTGAT	PC-5p-9505457_1	gp4a	2	0	5.19987	0.001	-12.3443
694	GCCAGGGGATGTAAGGATGGAGC	PC-3p-8190486_1	gp4a	2	0	5.19987	0.001	-12.3443
695	TACCCAAGGAGGCTGTGGATGCCCCA	PC-5p-3913969_1	gp4a	2	0	5.19987	0.001	-12.3443
696	TGTTTGTTGCCTGGGAGAAGATT	PC-3p-7459912_1	gp4a	2	0	5.19987	0.001	-12.3443
697	CAGGGAGAGTACAAAGAAGTTG	PC-5p-6140317_1	gp4a	2	0	5.19987	0.001	-12.3443
698	TGTGAGCACTGTGAGGC	PC-3p-2286532_2	gp4a	2	0	5.19987	0.001	-12.3443
699	AAGGAACTGCTGCAGGTAGCCTGA	gga-mir-1796-p5_4ss13AC17AT18GA20GC	gp3b	2	0	5.19987	0.001	-12.3443
700	TGGGGCTGTTGTAGCCAAAGTGCAGGA	PC-5p-8158440_1	gp4a	2	0	5.19987	0.001	-12.3443
701	ACCTGAAGGAACGCGATGGGA	PC-3p-7241568_1	gp4a	2	0	5.19987	0.001	-12.3443
702	TGTGATTCGAGACAGCCAGCATGG	PC-3p-5559583_1	gp4a	2	0	5.19987	0.001	-12.3443
703	AGTGCCCTGAGGATAACTGATCTGACTAT	PC-3p-7036597_1	gp4a	2	0	5.19987	0.001	-12.3443
704	GCTCACATGCAGGCAACTCCTTGT	PC-5p-10038742_1	gp4a	2	0	5.19987	0.001	-12.3443
705	TATTTGTAATGCAGAACAGAATGG	hsa-mir-548ab-p3_R+2_5ss14AG17C-18C-20GA21CG	gp3b	2	0	5.19987	0.001	-12.3443
706	TGCTGAAGTCAGGGTAGATGACA	PC-3p-7591367_1	gp4a	2	0	5.19987	0.001	-12.3443
707	ATAAGGAGAAGTGTGACCAGCAG	PC-5p-9150398_1	gp4a	2	0	5.19987	0.001	-12.3443
708	AGAAGGCTCTGAGCAGACC	PC-3p-9897624_1	gp4a	2	0	5.19987	0.001	-12.3443
709	GTCGTCAGCAAACTTGCTGAGGG	PC-3p-2253699_2	gp4a	2	0	5.19987	0.001	-12.3443
710	CAGGCTGGAGAGCTGGGCA	PC-5p-1520499_3	gp4a	2	0	5.19987	0.001	-12.3443
711	AAGTTGTTCGTGGTGGATTCG	mmu-miR-382-5p_L-1	gp3a	2	0	5.19987	0.001	-12.3443
712	TACAGCAGAGGAATGTATCTCCC	PC-3p-5450386_1	gp4a	2	0	5.19987	0.001	-12.3443
713	AGGACTGGAGGGAATGGCCTCA	PC-3p-1270653_3	gp4a	2	0	5.19987	0.001	-12.3443
714	AGGGCAACAAAGCTGTTGAGGGGTCTG	PC-3p-6703837_1	gp4a	2	0	5.19987	0.001	-12.3443
715	TGCTGCACTTGGATTGGGGCA	PC-3p-8322500_1	gp4a	2	0	5.19987	0.001	-12.3443
716	CATCAACGTGTTTATCTGGAAGA	PC-3p-8174708_1	gp4a	2	0	5.19987	0.001	-12.3443
717	AAGGCCAGGTTGGATGGGGCATT	PC-3p-6304442_1	gp4a	2	0	5.19987	0.001	-12.3443
718	TACAGGCTTGGGGCAGAGTGA	PC-5p-2491672_2	gp4a	2	0	5.19987	0.001	-12.3443
719	GAAGATTGGAGGCAGCCTGG	PC-3p-8361042_1	gp4a	2	0	5.19987	0.001	-12.3443
720	CAGCAGGTCAGGTTAGAACAG	PC-5p-1509374_3	gp4a	2	0	5.19987	0.001	-12.3443
721	TTCCCTAAGGACTCTGAAAAAGG	PC-5p-2125391_2	gp4a	2	0	5.19987	0.001	-12.3443
722	TTTGGTTGTCATGGGACA	PC-3p-2052678_2	gp4a	2	0	5.19987	0.001	-12.3443
723	TGCTGAGGGAGCTGGCAGAGATG	PC-5p-2952040_2	gp4a	2	0	5.19987	0.001	-12.3443
724	TTCTTTGCTTCAGTCTTCCCTGGCA	PC-3p-8616411_1	gp4a	2	0	5.19987	0.001	-12.3443
725	AATGAATTGAGGAGGGAA	PC-3p-3566002_1	gp4a	2	0	5.19987	0.001	-12.3443
726	GCCTGTAGTTTCCTGGATCCTCCTT	PC-3p-9348840_1	gp4a	2	0	5.19987	0.001	-12.3443
727	CGGCGTCATGCAGGAGTTGATT	rno-miR-337*_R+1	gp3a	2	0	5.19987	0.001	-12.3443
728	TGCCCAGGGAGGTTGTGGATTT	PC-5p-1189712_3	gp4a	2	0	5.19987	0.001	-12.3443
729	TGACTGGTGTAAGAAAGTGGCTC	dre-mir-2194-p3_5ss4TC17AG18AT19TG20CG	gp3b	2	0	5.19987	0.001	-12.3443
730	TACGAAGACCTGGACGTTTTGACCG	ppy-mir-920-p5_8ss15TC18GT19GT20AT22GA23AC24GC25CG	gp3b	2	0	5.19987	0.001	-12.3443
731	AAGGAAGGTTGTGATGAGGAGGGG	PC-3p-6440178_1	gp4a	2	0	5.19987	0.001	-12.3443
732	GAAGGTAAAGTGCTGGTGGGG	PC-3p-8101399_1	gp4a	2	0	5.19987	0.001	-12.3443
733	GAAGCATTCAAGGCCAGGCTGGATT	PC-5p-2102836_2	gp4a	2	0	5.19987	0.001	-12.3443
734	GCACAGCACTGCACAGCACTGCACA	PC-5p-2289850_2	gp4a	2	0	5.19987	0.001	-12.3443
735	GAGGCTGCAAAAGGCAAAGGAGA	PC-3p-2008894_2	gp4a	2	0	5.19987	0.001	-12.3443
736	AGCTGACAACAGAGGGCTACTTGG	gga-mir-1600-p3_7ss1GA18CT20GC21AT22AT23TG24CG	gp3b	2	0	5.19987	0.001	-12.3443
737	TTTCAACCCAGGCCATTCTATCAC	PC-5p-3050810_2	gp4a	2	0	5.19987	0.001	-12.3443
738	TGTCAGGACAAGGGG	PC-5p-405922_8	gp4a	2	0	5.19987	0.001	-12.3443
739	TGCTGGTTGCAGGCGTCTG	PC-3p-9653862_1	gp4a	2	0	5.19987	0.001	-12.3443
740	CAGCAGCACACTGTGGTTTGT	cfa-miR-497	gp3a	2	0	5.19987	0.001	-12.3443
741	TGTGCAGGCAGTGCAGCTCCAACCT	gga-mir-1715-p5_7ss15TA17AC18GT20GC22TA23GC25AT	gp3b	2	0	5.19987	0.001	-12.3443
742	TACCTCGGGCTATTGTCG	PC-5p-9195871_1	gp4a	2	0	5.19987	0.001	-12.3443
743	AGCAATGGGTGGTGGAACGTTTAAGCACT	PC-5p-1451690_3	gp4a	2	0	5.19987	0.001	-12.3443
744	TAATGGAGGAAGACGCTCCCCCTCT	PC-5p-6150793_1	gp4a	2	0	5.19987	0.001	-12.3443
745	ACCAAGGATTGGGATAAGGC	PC-5p-7402856_1	gp4a	2	0	5.19987	0.001	-12.3443
746	TACCTGAAGAGAGGTTGTGGG	PC-3p-6308315_1	gp4a	2	0	5.19987	0.001	-12.3443
747	TGGCCTTGAACAACTCCAGGGA	PC-3p-2704415_2	gp4a	2	0	5.19987	0.001	-12.3443
748	CCAGGCAGCTCTGCAGAGT	PC-5p-535146_6	gp4a	2	0	5.19987	0.001	-12.3443
749	GGCTTACTGGGCTGCAAGGACACATT	PC-3p-7634224_1	gp4a	2	0	5.19987	0.001	-12.3443
750	GTGTGAATCACGTGGGTCGTT	PC-5p-9215189_1	gp4a	2	0	5.19987	0.001	-12.3443
751	TAAAAGAGGGAAGATTTAGG	PC-5p-1782085_3	gp4a	2	0	5.19987	0.001	-12.3443
752	CTTAAGGGTAGAGGGGTCCAGGA	PC-3p-2528824_2	gp4a	2	0	5.19987	0.001	-12.3443
753	CCACTGACATTCACTGACGCTTGCTG	PC-5p-8959178_1	gp4a	2	0	5.19987	0.001	-12.3443
754	GAAGATGAATTGTCTTGGGC	PC-5p-2570562_2	gp4a	2	0	5.19987	0.001	-12.3443
755	TGGTCACTTACTGAACATGGGAAG	PC-5p-5499539_1	gp4a	2	0	5.19987	0.001	-12.3443
756	CAGCCTCGCAGATGTA	PC-3p-4043404_1	gp4a	2	0	5.19987	0.001	-12.3443
757	ATCCAACCCAAACCATTCTGTGATT	PC-5p-3470040_2	gp4a	2	0	5.19987	0.001	-12.3443
758	TAGGCTAGAGAGAGGTTGG	mmu-miR-3099-3p_R-3	gp3a	2	0	5.19987	0.001	-12.3443
759	ACTGTGATATGTCACTGGGCCTAGGA	PC-5p-4630012_1	gp4a	2	0	5.19987	0.001	-12.3443
760	AGGGCCCTGGGCAACCTGATCTA	PC-5p-5049888_1	gp4a	2	0	5.19987	0.001	-12.3443
761	GAAAAGGAACAAAAA	mmu-mir-7b-p3_L-3R+3_6ss6TA8TA10AG11TA13TC14GA	gp3b	2	0	5.19987	0.001	-12.3443
762	ATGAGTTCTGCTTGGTGAGTTCC	PC-3p-9436094_1	gp4a	2	0	5.19987	0.001	-12.3443
763	TGGGCAACCTGATCTAGTAA	PC-5p-6543902_1	gp4a	2	0	5.19987	0.001	-12.3443
764	GAAGAAGTGGAAGCCGCTGGAGTTCT	PC-5p-2145622_2	gp4a	2	0	5.19987	0.001	-12.3443
765	TGACATGGAAGTGTGTATGGAGCA	PC-3p-9738090_1	gp4a	2	0	5.19987	0.001	-12.3443
766	GCCAGTACCTGTCTGTCGGCTCAAGCAG	ppy-mir-645-p5_9ss10GT17GC19CG22GC23GA24GA26GC27TA28TG	gp3b	2	0	5.19987	0.001	-12.3443
767	TAGAAAACTGCATCAGCACTGAGTGTG	oan-mir-1422i-p3_8ss15TA17GC19TC23TG24CT25CG26CT27AG	gp3b	2	0	5.19987	0.001	-12.3443
768	TGTGGTCAGGCTGAGT	PC-5p-9493889_1	gp4a	2	0	5.19987	0.001	-12.3443
769	GAGTTCAGTAGGTGTATAT	PC-3p-9754176_1	gp4a	2	0	5.19987	0.001	-12.3443
770	TAGTTGAGTCAGCTCTCCTTGGAGTAG	PC-3p-6064310_1	gp4a	2	0	5.19987	0.001	-12.3443
771	GCAGGAAAGAGCAGAGCTGC	PC-5p-8015897_1	gp4a	2	0	5.19987	0.001	-12.3443
772	TACACAGGTAGGCATCCAGGCAG	PC-5p-8339587_1	gp4a	2	0	5.19987	0.001	-12.3443
773	GCCAGACTGAGAGGCTGCACCTGTG	PC-5p-6560206_1	gp4a	2	0	5.19987	0.001	-12.3443
774	AACAGTGTTGTCAGCAGGAACAGG	PC-5p-2495877_2	gp4a	2	0	5.19987	0.001	-12.3443
775	TTGGCTGTCAAAAGAA	hsa-mir-548at-p5_1ss8CT	gp3a	2	0	5.19987	0.001	-12.3443
776	GACAGAAGCCTGAGGAC	PC-3p-1379622_3	gp4a	2	0	5.19987	0.001	-12.3443
777	TTCTCTGGTTCTAGGGAAGACTTC	PC-5p-7246083_1	gp4a	2	0	5.19987	0.001	-12.3443
778	GCTGTGGAGAGAGGGTGAGTGGG	PC-5p-9873144_1	gp4a	2	0	5.19987	0.001	-12.3443
779	TTCCAACCTTGGTGATTTGATGATT	PC-3p-4973051_1	gp4a	2	0	5.19987	0.001	-12.3443
780	GAGGGTTTTGAGCAGGGCCGCTCTGA	hsa-mir-616-p3_R+1_8ss9-T16AG18GC19A-20A-21TC23AC24CT	gp3b	2	0	5.19987	0.001	-12.3443
781	GGGATTGGAAGGAACCTTGCAAGATC	PC-3p-5066233_1	gp4a	2	0	5.19987	0.001	-12.3443
782	AACCAGAGAATACTGAGTGGCA	PC-3p-2377311_2	gp4a	2	0	5.19987	0.001	-12.3443
783	TACAGAGGATGGTAG	aca-miR-150*_L-4R-1_1ss17AT	gp3a	2	0	5.19987	0.001	-12.3443
784	CCAGGGCTGCTCGGGGACAGTGC	PC-5p-2657731_2	gp4a	2	0	5.19987	0.001	-12.3443
785	TGCCCAGGGAGGTGGTGGAGTTGCCA	PC-3p-9167809_1	gp4a	2	0	5.19987	0.001	-12.3443
786	CCTGGGGTTGTTGTGGCCGAAGTGCA	PC-5p-6344646_1	gp4a	2	0	5.19987	0.001	-12.3443
787	TGGATGTCAGAGCCAGCAGAGAGC	PC-3p-6032354_1	gp4a	2	0	5.19987	0.001	-12.3443
788	AGCAAGGCGTGTGGCTGGA	PC-3p-7532652_1	gp4a	2	0	5.19987	0.001	-12.3443
789	GAGGCTGTCAGCAGCAGAAAAGATCCTTTT	pma-mir-4604-p5_13ss9GC18GA19CA21CA22AG23GA24CT25AC26AC27AT28CT29CT30AT	gp3b	2	0	5.19987	0.001	-12.3443
790	TGCCCAAGGAGGCTGTGGAGGCT	PC-5p-5775564_1	gp4a	2	0	5.19987	0.001	-12.3443
791	CGGCATGCTGGGGGC	gga-mir-1801-p3	gp3b	2	0	5.19987	0.001	-12.3443
792	GAACCAACCTGACTGGGAT	PC-5p-9004496_1	gp4a	2	0	5.19987	0.001	-12.3443
793	GATTCTGTGATTCTGTGAG	PC-5p-1124774_4	gp4a	2	0	5.19987	0.001	-12.3443
794	ACCTGACGAAGCTTG	PC-5p-5406741_1	gp4a	2	0	5.19987	0.001	-12.3443
795	GGGGTAAGCTCTCCATGCA	PC-3p-9732265_1	gp4a	2	0	5.19987	0.001	-12.3443
796	CCAAGTAGGAGTAGTGCTT	PC-3p-10014738_1	gp4a	2	0	5.19987	0.001	-12.3443
797	TCCCCAGGGAGGTGGTTGAATC	PC-5p-3996204_1	gp4a	2	0	5.19987	0.001	-12.3443
798	GGGACCTGGACAGTCTGTAGAAGTGG	PC-3p-3580177_1	gp4a	2	0	5.19987	0.001	-12.3443
799	ACTCCCAAGGGACCCGTGCTACAAGTG	PC-3p-5319957_1	gp4a	2	0	5.19987	0.001	-12.3443
800	GTGGGCCTGACGTGGAGCTGG	mmu-miR-770-3p_L-1	gp3a	2	0	5.19987	0.001	-12.3443
801	GACAGACGTATGGGA	PC-3p-2353139_2	gp4a	2	0	5.19987	0.001	-12.3443
802	GAATGTGAGCACAGTGAGACAG	PC-3p-2743517_2	gp4a	2	0	5.19987	0.001	-12.3443
803	TGCTCCAGGGCTGGGCT	PC-3p-8838219_1	gp4a	2	0	5.19987	0.001	-12.3443
804	TGTTTTGACAGGAGCTTTAGAA	PC-5p-7618917_1	gp4a	2	0	5.19987	0.001	-12.3443
805	TCCCCAGGGAGGTAGTTGAGTCA	PC-5p-7769627_1	gp4a	2	0	5.19987	0.001	-12.3443
806	ATCTGTCACACAGCAACAACATGGAA	PC-3p-9558811_1	gp4a	2	0	5.19987	0.001	-12.3443
807	ACTGGTCACGAGTGGTATTCCCCA	PC-5p-9934892_1	gp4a	2	0	5.19987	0.001	-12.3443
808	TAGGACAAGAAGGAATGG	PC-3p-1393967_3	gp4a	2	0	5.19987	0.001	-12.3443
809	TGTGGATGAAGCAAAGGTGTGTCACT	PC-5p-6515611_1	gp4a	2	0	5.19987	0.001	-12.3443
810	ATGTGTCTGACATGGAAGTGTGT	PC-3p-8579930_1	gp4a	2	0	5.19987	0.001	-12.3443
811	TATAGTCACTGTGCGTGGAGAGGT	PC-5p-2092873_2	gp4a	2	0	5.19987	0.001	-12.3443
812	AGGATCCAGGGAACTACAGGCCTGTCA	PC-3p-5256119_1	gp4a	2	0	5.19987	0.001	-12.3443
813	TCAGGGACATGATTTAGTGGAAGGTTGT	PC-3p-4794582_1	gp4a	2	0	5.19987	0.001	-12.3443
814	TAAGTACTGGAAGGATGCCATGA	PC-5p-3180609_2	gp4a	2	0	5.19987	0.001	-12.3443
815	GACACGGTCAGTGGGCATGGTG	PC-3p-4730478_1	gp4a	2	0	5.19987	0.001	-12.3443
816	TAAAGGAAAACGACTA	PC-5p-6528568_1	gp4a	2	0	5.19987	0.001	-12.3443
817	AAGGGCAAGAAGGAGGACCTGGGT	PC-3p-4448237_1	gp4a	2	0	5.19987	0.001	-12.3443
818	TGTTTCAGTTGTTGCAGAGCAGT	PC-3p-3622417_1	gp4a	2	0	5.19987	0.001	-12.3443
819	TAAGATTGGAGGCAGCCCGGGCT	PC-5p-1103738_4	gp4a	2	0	5.19987	0.001	-12.3443
820	TGGGGCCCTGGGCAGCCTGGTG	PC-3p-1542730_3	gp4a	2	0	5.19987	0.001	-12.3443
821	TGATGAGCAAACAGAGTACGAAC	hsa-mir-3653-p3_7ss13TA17CT18CA19TC20CG21TA23AC	gp3b	2	0	5.19987	0.001	-12.3443
822	TAACCCCATGCAGCGCTACAGGCTTG	PC-5p-9113978_1	gp4a	2	0	5.19987	0.001	-12.3443
823	ACTGCTGAAGGATGATGGAGA	PC-3p-1002807_4	gp4a	1.50952	0	3.92466	0.001	-11.9384
824	TCCCCAGGGAGATGGTTGAGTCACC	PC-5p-1444084_3	gp4a	1.5	0	3.8999	0.001	-11.9292
825	AACCCATGGAGGTGGATCCATCT	PC-5p-4365184_1	gp4a	1.5	0	3.8999	0.001	-11.9292
826	GAGGTGCCTGCTGCTGGCCAT	PC-5p-8117139_1	gp4a	1.5	0	3.8999	0.001	-11.9292
827	TACTGTGTTCCGTTTTGGGC	PC-5p-1233144_3	gp4a	1.5	0	3.8999	0.001	-11.9292
828	TAGCATTGCCTGGGATTGTTGTG	PC-3p-2489263_2	gp4a	1.5	0	3.8999	0.001	-11.9292
829	CACCAAGCTGAGTGGTGCAGTCGATAT	PC-3p-5116466_1	gp4a	1.5	0	3.8999	0.001	-11.9292
830	AGCACTGGAACAGGCTGCCCAGAGGG	PC-5p-4331350_1	gp4a	1.5	0	3.8999	0.001	-11.9292
831	GCTTTCCTGAAGGCCCTGTGCTG	PC-3p-2223331_2	gp4a	1.5	0	3.8999	0.001	-11.9292
832	TACTCCAGATGAGGCCTCACAAGAG	PC-3p-8188533_1	gp4a	1.5	0	3.8999	0.001	-11.9292
833	ACTGGAAGCTGTAAGAGGGGGCT	tgu-mir-30a-p5_6ss12GT16GA18CG19TG22AC23AT	gp3b	1.5	0	3.8999	0.001	-11.9292
834	GCCATTGTGACACACGGGGCTGG	PC-3p-3478093_2	gp4a	1.5	0	3.8999	0.001	-11.9292
835	TGAGGTTGGGCTTGATGAT	PC-5p-3777718_1	gp4a	1.5	0	3.8999	0.001	-11.9292
836	GAGTATTGCACTTGTCCCGGCCTGT	sha-miR-92a_L+3R+4	gp3a	1.5	0	3.8999	0.001	-11.9292
837	AATCATAGGATTGTTTGTGTTGG	PC-3p-1411712_3	gp4a	1.5	0	3.8999	0.001	-11.9292
838	TGTACAGATGCCTGGGATTCCTCC	PC-3p-7355944_1	gp4a	1.5	0	3.8999	0.001	-11.9292
839	CAGAAATGCTGATAGATGG	PC-5p-5920498_1	gp4a	1.5	0	3.8999	0.001	-11.9292
840	ATGCTGATAGATGGTGGAAAATGGCT	PC-5p-6648149_1	gp4a	1.5	0	3.8999	0.001	-11.9292
841	CACTGAGGGACGTGGTTAGCAGGCATG	PC-3p-6454689_1	gp4a	1.5	0	3.8999	0.001	-11.9292
842	TAAGACTGAATCCCAGGGGACTTT	PC-5p-6024031_1	gp4a	1.33333	0	3.46658	0.001	-11.7593
843	ATGTTGAGCACTGCAAGAGG	PC-3p-1739038_3	gp4a	1.33333	0	3.46658	0.001	-11.7593
844	TACTCCAGATGGGGCCTCACAGGA	PC-3p-350580_10	gp4a	1.24242	0	3.23022	0.001	-11.6574
845	AAAGGCAGTGGTGTAGCTCTCTAT	PC-3p-9539962_1	gp4a	1	0	2.59993	0.001	-11.3443
846	CCCATGGTGCTGTACGACGTGCTG	gga-mir-1746-p3_8ss10GC17TA18GC20AT21CG22GC23CT24AG	gp3b	1	0	2.59993	0.001	-11.3443
847	TACTGTGTCCAGTTCTGGGCTCCTTA	PC-5p-5310777_1	gp4a	1	0	2.59993	0.001	-11.3443
848	AGGAATNATTGCATGCACCAGTACA	PC-5p-6496681_1	gp4a	1	0	2.59993	0.001	-11.3443
849	TGATAGAGAGTGGCTTATCAACTC	PC-3p-5603450_1	gp4a	1	0	2.59993	0.001	-11.3443
850	AATGAAGGTGGAATAGA	PC-3p-3798055_1	gp4a	1	0	2.59993	0.001	-11.3443
851	AGCAGGTGGAAAAGGCTTTG	PC-3p-3667049_1	gp4a	1	0	2.59993	0.001	-11.3443
852	GGCAGAGGAGGGCTGTTCT	mmu-miR-298-5p_R-4	gp3a	1	0	2.59993	0.001	-11.3443
853	TGACCTCCACTCTGCAGAG	PC-3p-7805531_1	gp4a	1	0	2.59993	0.001	-11.3443
854	AATCATACACGGTTGAACTATT	mmu-miR-154-3p_1ss17CA	gp3b	1	0	2.59993	0.001	-11.3443
855	AGACCCACGGGCTGCCAACGGG	tgu-mir-204-4-p3_5ss3GA18CA20CG21AG22CG	gp2a	1	0	2.59993	0.001	-11.3443
856	GGTTGAACAACTGGACCCAGCACAG	eca-mir-582-p5_R+1_13ss1AG6TA7TA12CT13AG15TA16TC17A-19TC21AG22TC23CA24TC	gp3b	1	0	2.59993	0.001	-11.3443
857	TGGCCTGGACAGGTATACTCTTCTT	PC-5p-4525609_1	gp4a	1	0	2.59993	0.001	-11.3443
858	TTTGAGTCTGAGCCTTCTGCTGGATGG	hsa-mir-1287-p5_R-1_10ss3CT17-C19AG20AC21AT22AG24CA25CT26AG27CG	gp3b	1	0	2.59993	0.001	-11.3443
859	GAGTGAATCTGTGCAGTGTGAA	PC-5p-7902095_1	gp4a	1	0	2.59993	0.001	-11.3443
860	AAGCCTTTGACTGTCTCCCACAGCA	PC-5p-6850695_1	gp4a	1	0	2.59993	0.001	-11.3443
861	TGTGTCATTTGACGACAGTAACAAA	mml-mir-597-p5_8ss8CT17CA18AG19CT20TA21GA22TC23GA	gp3b	1	0	2.59993	0.001	-11.3443
862	TGGTGATGTGGAATAAGGGGT	PC-5p-6322868_1	gp4a	1	0	2.59993	0.001	-11.3443
863	TGTTAAACAGAAGCAGCCCCAGTACC	PC-5p-8491272_1	gp4a	1	0	2.59993	0.001	-11.3443
864	AGAGGCTTATAGCTCTAAGCCT	mmu-miR-879-5p_R+1	gp3a	1	0	2.59993	0.001	-11.3443
865	TGAGTACAGATGGATGATCACTTCC	PC-3p-9610568_1	gp4a	1	0	2.59993	0.001	-11.3443
866	TTTGAGAATATGCATTCTGACCAAGAAG	pma-mir-4552-p5_R-3_8ss2GT17TC18GT19-G20-A21-C23GA26TA	gp3b	1	0	2.59993	0.001	-11.3443
867	GGGACGTGGTTTAGTGGAC	PC-3p-8427050_1	gp4a	1	0	2.59993	0.001	-11.3443
868	TCAGGAAGTTTTAGAGAGC	PC-3p-1365710_3	gp4a	1	0	2.59993	0.001	-11.3443
869	TGAGTGCTGCTGTGACGGCCATG	gga-mir-1462-p3_7ss15TA17TG18CG19TC20GC21CA23CG	gp3b	1	0	2.59993	0.001	-11.3443
870	GCGGAGCGGAGCGGGGAGCGG	tgu-mir-2976-2-p3_3ss15AG17CA19GC	gp1b	1	0	2.59993	0.001	-11.3443
871	AGGGCAGGACTGTGGCTGGT	PC-3p-7263370_1	gp4a	1	0	2.59993	0.001	-11.3443
872	GTGGATATGAGCACAGTGAGGCAGTG	PC-3p-2928424_2	gp4a	1	0	2.59993	0.001	-11.3443
873	CGCTCCATGTGGAACAAGACGGCATTGT	aca-mir-194-1-p5_11ss1AC2AG15TC19TA20AC22AG23TC24TA26CT27CG28AT	gp3b	1	0	2.59993	0.001	-11.3443
874	TAATACGAACAAAAAGACAGGTGGGCAT	dre-mir-736-p3_11ss4GT17TA18TC19TA20TG21TG22CT23TG25TG26TC28GT	gp3b	1	0	2.59993	0.001	-11.3443
875	GAGGAATGGGAAGGAGAA	hsa-mir-3127-p5_1ss2TA	gp3a	1	0	2.59993	0.001	-11.3443
876	ATCTGGAGTAGTGTGTCAAGG	PC-3p-8605787_1	gp4a	1	0	2.59993	0.001	-11.3443
877	GCACTGACCTGTAGAGAGTAGCGG	gga-mir-1801-p5_R-1_5ss7TA17GA18CG20-A24CG	gp3b	1	0	2.59993	0.001	-11.3443
878	GTAGGCTTTGTGTTTTGGCAGCACTATT	cfa-mir-379-p3_9ss13AT17TG18TG19GC21CG23TA24AC26GA28AT	gp3a	1	0	2.59993	0.001	-11.3443
879	TAAATTAACTTGGACATGT	PC-5p-7263409_1	gp4a	1	0	2.59993	0.001	-11.3443
880	CATACATCTTTAAGA	PC-5p-9034459_1	gp4a	1	0	2.59993	0.001	-11.3443
881	ACATGCCTTATGGTACTTCGCCTCC	PC-5p-9094967_1	gp4a	1	0	2.59993	0.001	-11.3443
882	TGGCCTGTGCCCATGACGTCC	oar-mir-665-p5_5ss7CG18TG19CT20TC21TC	gp3b	1	0	2.59993	0.001	-11.3443
883	TTGGGAACTGAAACAAAGAGCAGCACA	hsa-mir-635-p5_8ss6CA17TA19TA20CG23TG24TC26GC27GA	gp3b	1	0	2.59993	0.001	-11.3443
884	CAGGCTGAGAGAGCTGGGGCTGTTCAG	tgu-mir-2988-p5_4ss8GA19AG20AC27CG	gp3b	1	0	2.59993	0.001	-11.3443
885	ACCCAAGATGGCTGTTGAGCGAA	hsa-mir-2909-p3_R+1_5ss1TA18C-20AG22TG23TA	gp3b	1	0	2.59993	0.001	-11.3443
886	TGTGAAACCCTGAGC	pma-mir-96a-p3	gp3a	1	0	2.59993	0.001	-11.3443
887	TATAGAAACAGACAACATTAAGCAGCTG	PC-5p-5952946_1	gp4a	1	0	2.59993	0.001	-11.3443
888	TACAGGGATCTCAGGGAAA	PC-3p-9874221_1	gp4a	1	0	2.59993	0.001	-11.3443
889	AGCTGGTGTTGTGAATCATGCCG	pma-miR-138b_2ss19GT22TC	gp3b	1	0	2.59993	0.001	-11.3443
890	AAGTGTGGGCTAGATGAGT	PC-3p-1471041_3	gp4a	1	0	2.59993	0.001	-11.3443
891	TAAACAGTGGAATAGGCTCCCCAGGGA	PC-5p-7982177_1	gp4a	1	0	2.59993	0.001	-11.3443
892	CACTCTGGGCTTCTGTGGCTGGCCG	tgu-mir-103-1-p5_12ss1TC2GA4CT5TC7CG15TG17AG18CG19AC20GT21TG24TC	gp3b	1	0	2.59993	0.001	-11.3443
893	CTTGGGTGCTGGGCTGTGCTTTGGGC	PC-5p-8164152_1	gp4a	1	0	2.59993	0.001	-11.3443
894	AATGGTGAGCGAGCGGATAGAC	PC-3p-4919552_1	gp4a	1	0	2.59993	0.001	-11.3443
895	GCTTTGGTGGCTAAGGTGGTAGAG	hsa-mir-4468-p5_6ss14TA18TG20AT21CA22TG23GA	gp3b	1	0	2.59993	0.001	-11.3443
896	ATCTGGAGTACTGTGTTT	PC-5p-3504197_1	gp4a	1	0	2.59993	0.001	-11.3443
897	CCATCATAGAAGGACACTA	PC-3p-6587226_1	gp4a	1	0	2.59993	0.001	-11.3443
898	ACAGTCCATTGCCCGGTGATGT	PC-3p-6981796_1	gp4a	1	0	2.59993	0.001	-11.3443
899	TGATAACTGAAGGGCTAACT	hsa-mir-5685-p3_5ss10CA17GA18TA19GC20AT	gp3b	1	0	2.59993	0.001	-11.3443
900	TTGGAGCAACTGCAGAAC	PC-5p-2167621_2	gp4a	1	0	2.59993	0.001	-11.3443
901	AAAAGGTAGGCATCTG	mmu-mir-680-3-p5_1ss8GA	gp3b	1	0	2.59993	0.001	-11.3443
902	GCAGAAGGAGAACACAGGAAGTAT	hsa-mir-4667-p5_6ss14CA17AG21AG22AT23GA24CT	gp3b	1	0	2.59993	0.001	-11.3443
903	GAGAATAGAAGGCTGTGAGGTGAC	PC-5p-9678576_1	gp4a	1	0	2.59993	0.001	-11.3443
904	GTGAGTTGGAGGGCTGGGGCAAT	PC-3p-9277527_1	gp4a	1	0	2.59993	0.001	-11.3443
905	TGCAGCGCATCCAGGACC	PC-5p-6104540_1	gp4a	1	0	2.59993	0.001	-11.3443
906	AAAATCCCTCTTGATGGTGCGAAGGCT	mmu-mir-327-p3_9ss3CA18CT19AG21AG22TA23TA25CG26AC27CT	gp3b	1	0	2.59993	0.001	-11.3443
907	TGACATCATAGAAGGCTACCAGAT	PC-5p-8807064_1	gp4a	1	0	2.59993	0.001	-11.3443
908	GAAGGTGAGTTGGGA	hsa-miR-3154_L-2R-5_1ss8GT	gp3a	1	0	2.59993	0.001	-11.3443
909	CTGGATGATGAAGCC	PC-3p-5163350_1	gp4a	1	0	2.59993	0.001	-11.3443
910	TATGGAAAGTCTTTGCCTGTCGCTTG	hsa-mir-3688-2-p3_8ss10AT18AT19CG22TG23TC24GT25AT26AG	gp3b	1	0	2.59993	0.001	-11.3443
911	TGGACCCTGCTGAGCAGTTCTGCG	hsa-mir-612-p5_5ss13GA18GT19GT22TG24TG	gp3b	1	0	2.59993	0.001	-11.3443
912	GAAGATGTTGAAGAGCACTAGTCCCAA	PC-3p-8331258_1	gp4a	1	0	2.59993	0.001	-11.3443
913	GACAGTCACAGTTGTGGCAA	PC-5p-7593906_1	gp4a	1	0	2.59993	0.001	-11.3443
914	TGTTCAGAGTAGTGCTGCAAATGAAGAA	hsa-mir-454-p3_13ss1AT6TA16AT17AG18TC20TA21TA22GT23CG24TA25TA26AG27TA	gp3b	1	0	2.59993	0.001	-11.3443
915	GGACAGTGTCAGAGGCCTTACTG	PC-5p-5243701_1	gp4a	1	0	2.59993	0.001	-11.3443
916	TTCCATCTTGAGGAGCATCCGGGCT	PC-5p-5962772_1	gp4a	1	0	2.59993	0.001	-11.3443
917	AGATCTGTCTGTTGTGGGGTTGC	PC-5p-5173261_1	gp4a	1	0	2.59993	0.001	-11.3443
918	GTTGCAGGGCCAGCCAATCCCTTGGAG	hsa-mir-3194-p5_R-2_8ss3GT17-A18-T21AC22GT23GT24AG26GA	gp3b	1	0	2.59993	0.001	-11.3443
919	ATTTGGATGTAGTGCTCAGGGACA	PC-3p-2653216_2	gp4a	1	0	2.59993	0.001	-11.3443
920	AGGACTGACTGAAGTTGGTCTGGGCGT	bta-mir-3431-p3_11ss14AG17TG18TG19CT20AC21CT22TG23TG24TG26AG27GT	gp3a	1	0	2.59993	0.001	-11.3443
921	ACCTCTCTGGGCAACCTGTTCCGG	PC-3p-6962800_1	gp4a	1	0	2.59993	0.001	-11.3443
922	TTCCTGGGCACAGAGGTGAGGCTCA	PC-3p-6683970_1	gp4a	1	0	2.59993	0.001	-11.3443
923	GAATGGCTTAGGTTGGAAAGGACAT	PC-3p-701774_5	gp4a	1	0	2.59993	0.001	-11.3443
924	TGGGGACTGATGGCTGTA	PC-3p-5243760_1	gp4a	1	0	2.59993	0.001	-11.3443
925	NCTGGCAGAAACATCATATAGTGACTG	rno-mir-3589-p3_R-1_5ss1CN17-T21CG23TG24CA	gp3b	1	0	2.59993	0.001	-11.3443
926	AAAATGGCATCTGACATGGAAGAGG	PC-3p-5430200_1	gp4a	1	0	2.59993	0.001	-11.3443
927	AAGGCTCATGTACCAGAACTGTCTTGCAAG	PC-3p-9572551_1	gp4a	1	0	2.59993	0.001	-11.3443
928	GCCCACTGCAGACTTACGTGATTAAAAA	bta-mir-2449-p3_10ss16TA17TC18CG20CG21CA22GT24GA25GA26GA27CA	gp3b	1	0	2.59993	0.001	-11.3443
929	GACTTGCAGCGCCAAGCTGCCCTG	mml-mir-584-p3_L+2R-2_10ss3AC5GT6TG10TC11TG15GA18CT19AG20AC23AT	gp3b	1	0	2.59993	0.001	-11.3443
930	GCAGCTCGGGCTGGCGTGCGGCTT	gga-mir-1576-p3_R+1_4ss12GT17GT18A-24AT	gp3b	1	0	2.59993	0.001	-11.3443
931	TACCTTGGACTTCCAGAGGGTGGAC	PC-3p-7157792_1	gp4a	1	0	2.59993	0.001	-11.3443
932	TGCTGTTCAGCTGTGATGGAAG	hsa-mir-646-p5_5ss5TG10CG18CG19CG20CA	gp3b	1	0	2.59993	0.001	-11.3443
933	AGGCTGAGGGAGTTGGGCTTGTTC	PC-3p-3695986_1	gp4a	1	0	2.59993	0.001	-11.3443
934	GCCCTCTGCATCCTGCTGTCGAGGT	gga-mir-1800-p3_7ss2TC19GT21TG22GA23CG24TG25CT	gp3b	1	0	2.59993	0.001	-11.3443
935	GAAGCTTTTTGTTTGAGACAGAGTT	dre-mir-736-p5_6ss16TA18TA19TC21TG22GA23TG	gp3b	1	0	2.59993	0.001	-11.3443
936	GCGGCATGTGGTCAATCAGTAGAT	PC-3p-9239372_1	gp4a	1	0	2.59993	0.001	-11.3443
937	GATTTGCTGTAGGTACA	PC-5p-3699125_1	gp4a	1	0	2.59993	0.001	-11.3443
938	AACTTACTGAGGGTGCACTCGATGC	PC-3p-6642317_1	gp4a	1	0	2.59993	0.001	-11.3443
939	GGGGCATCAGGGAGAGCG	rno-mir-3593-p3_2ss6CA17AC	gp3b	1	0	2.59993	0.001	-11.3443
940	GATGAGGGAATTGAGTGCACCCTCA	PC-3p-3018334_2	gp4a	1	0	2.59993	0.001	-11.3443
941	AAGGAGCCTCCCAGGGAGCCGCTGGCA	hsa-mir-5571-p5_10ss16AG18AG19TC20TC21CG22AC23CT24TG25TG26TC	gp3b	1	0	2.59993	0.001	-11.3443
942	AGATTATCGGGCCTCTGAGGCACCC	hsa-mir-4650-2-p5_R-1_7ss9AG17TG18TA19CG20-G21TC25TC	gp3b	1	0	2.59993	0.001	-11.3443
943	GAACAAGAGGAGCAAGAAGGCGGAGGAG	hsa-mir-4708-p3_10ss6GA17GA18CA22AG23TG24CA25TG26CG27TA28CG	gp3b	1	0	2.59993	0.001	-11.3443
944	CTCCAGGGATGGGGCACCACAGCTTT	PC-3p-3661091_1	gp4a	1	0	2.59993	0.001	-11.3443
945	AGGGGAGGTTTAGTTTGGATATC	PC-5p-9540463_1	gp4a	1	0	2.59993	0.001	-11.3443
946	GAGGTTATCAGGAGTAGTCA	PC-5p-4349463_1	gp4a	1	0	2.59993	0.001	-11.3443
947	TTTCCAGTGGTCTGTAGGGACAGG	PC-5p-6235905_1	gp4a	1	0	2.59993	0.001	-11.3443
948	AGGATGGGCTCATGAT	PC-3p-9790986_1	gp4a	1	0	2.59993	0.001	-11.3443
949	AGCCTGGGCTCTGCAGATGG	PC-5p-5517317_1	gp4a	1	0	2.59993	0.001	-11.3443
950	GGTCTGTTGGTTGGCAACCCTGCA	PC-5p-6342664_1	gp4a	1	0	2.59993	0.001	-11.3443
951	TGTGATCCCTGGAGAGAATGCTTGGAACT	hsa-mir-646-p3_9ss10AT17GA19AT22AT23GT24CG25TG26GA27CA	gp3b	1	0	2.59993	0.001	-11.3443
952	GGCTGACAGCAGGGTTGAAGGTT	hsa-mir-4526-p3_5ss15CT18GA19CA20CG22CT	gp3b	1	0	2.59993	0.001	-11.3443
953	ATGAAAGTACAGTATAGGAAGTTCCGCA	cfa-mir-590-p5_12ss3AG16GA17AG18TG19CA20CA21AG22GT24AC25AC26AG28CA	gp3b	1	0	2.59993	0.001	-11.3443
954	GAAGGAAGGGTTGTTTGGGTGT	PC-5p-2180494_2	gp4a	1	0	2.59993	0.001	-11.3443
955	TGCAGCTGCCTGGGATCGAGATGTATT	eca-mir-1301-p3_R+1_8ss16GT17TC20TG21TA23C-24AG25CT27CT	gp3b	1	0	2.59993	0.001	-11.3443
956	AACTGAACAAGAACAAAA	PC-3p-8382647_1	gp4a	1	0	2.59993	0.001	-11.3443
957	CAGGAGAGCAAACTTCCAGCTGCTC	PC-3p-2954246_2	gp4a	1	0	2.59993	0.001	-11.3443
958	GTGGATGGCAAGCTGAACATGAGC	PC-5p-6886672_1	gp4a	1	0	2.59993	0.001	-11.3443
959	TGAGGTATTGGGTTGTGTGGTTTT	hsa-mir-4309-p3_5ss7CA17AG18GT22CT24GT	gp3b	1	0	2.59993	0.001	-11.3443
960	CCATGACTAGCGGGGTAGA	PC-3p-3042527_2	gp4a	1	0	2.59993	0.001	-11.3443
961	GACCTGGGGCTGTTGGTTGATGC	PC-3p-6329742_1	gp4a	1	0	2.59993	0.001	-11.3443
962	TGTAGCTCTGGGCAGCCTGGTCTGGTG	PC-5p-6854491_1	gp4a	1	0	2.59993	0.001	-11.3443
963	AGAGAACTCTCGGTGAATGGTGCTGG	dre-mir-732-p3_R+1_7ss16GA18GT19AG20T-23AG24TC26TG	gp3b	1	0	2.59993	0.001	-11.3443
964	AACTTACTGAGGGTGCACTTGATGC	PC-3p-5401394_1	gp4a	1	0	2.59993	0.001	-11.3443
965	AGCCCTTTGCCATGCTGACTGTCTG	PC-5p-4744029_1	gp4a	1	0	2.59993	0.001	-11.3443
966	CTCAGCGACTGGGGT	PC-5p-1009644_4	gp4a	1	0	2.59993	0.001	-11.3443
967	TGAGAGCACAGTGAGGCAGTGGGTG	PC-5p-8530043_1	gp4a	1	0	2.59993	0.001	-11.3443
968	GAAAAGGGAACGGAAAGAGACAG	oan-mir-1331-p5_6ss3CA17CG20TA21TC22TA23AG	gp3b	1	0	2.59993	0.001	-11.3443
969	AATGGACTGCTATGGAGAAAGGTATC	hsa-mir-4473-p3_R+1_9ss1TA17CG18TA19GA20CA21T-22AG25GA26CT	gp3b	1	0	2.59993	0.001	-11.3443
970	GATTTCTTTCTGGGGACCAGGCTGAG	hsa-mir-5186-p3_R-1_6ss17GC18-C21AG22TC25GA26TG	gp3b	1	0	2.59993	0.001	-11.3443
971	ACTGGACACAGTACTTGAGGTGTG	PC-5p-4491084_1	gp4a	1	0	2.59993	0.001	-11.3443
972	CATCAGCAAACTTGATGAGGGTGGCC	PC-5p-5077230_1	gp4a	1	0	2.59993	0.001	-11.3443
973	CAAACATCAGAGTTCGGCACGCTGGT	PC-3p-4647813_1	gp4a	1	0	2.59993	0.001	-11.3443
974	TGTGATTGTCAGCTGCTG	PC-5p-5420820_1	gp4a	1	0	2.59993	0.001	-11.3443
975	GGAGATCAGGTTGGTCAACCAGGACC	PC-5p-6519791_1	gp4a	1	0	2.59993	0.001	-11.3443
976	AGCGGGGTGGGATGTAGG	PC-5p-3348784_2	gp4a	1	0	2.59993	0.001	-11.3443
977	CATAGGGGAGATGCTCCAGGACCT	PC-3p-6603895_1	gp4a	1	0	2.59993	0.001	-11.3443
978	CAAGAGAAAAATGATGGCT	PC-3p-6754785_1	gp4a	1	0	2.59993	0.001	-11.3443
979	GCCCCAGGAGCAGGGCGGATGTCGAG	mml-mir-940-p5_9ss12GA17CG18TG19GA20GT22CT23AC25CA26CG	gp3a	1	0	2.59993	0.001	-11.3443
980	TAGATTGAAACCCCTAATTCATGGA	hsa-mir-3941-p3_R-1_5ss11GC20TC21-A23AG24CG	gp3b	1	0	2.59993	0.001	-11.3443
981	GCACTGGCGAGGCTGCACCNCATG	gga-mir-1698-p3_7ss17GA18GC20AN21AC22TA23CT24CG	gp3b	1	0	2.59993	0.001	-11.3443
982	GCGTTGTAACGGCATAAGACTTT	PC-5p-6429896_1	gp4a	1	0	2.59993	0.001	-11.3443
983	TGAGGGAAAGGTTGTTGATGT	PC-5p-9916722_1	gp4a	1	0	2.59993	0.001	-11.3443
984	TACTCCAGATGGGGCCTCACAAGAGT	PC-3p-2506072_2	gp4a	1	0	2.59993	0.001	-11.3443
985	GAGCGACTTCCGGTTTAGTTTCTG	hsa-mir-4664-p3_8ss15CT17GA18TG19GT20AT21GT23CT24CG	gp3b	1	0	2.59993	0.001	-11.3443
986	GGTGAGTGGGAGCTGGGCTGTATA	hsa-mir-4758-p5_7ss14CT17TG18GC19GT21GT22CA24GA	gp3b	1	0	2.59993	0.001	-11.3443
987	GGAGTCAGGTTGGAGGTCCATC	PC-5p-6561854_1	gp4a	1	0	2.59993	0.001	-11.3443
988	NAGTTAAGCAGTGGAATGGGCT	PC-3p-6082178_1	gp4a	1	0	2.59993	0.001	-11.3443
989	ACTTGGCCACTGGGGTAAAAGAG	PC-3p-8386004_1	gp4a	1	0	2.59993	0.001	-11.3443
990	AGCTGTAGATTCGGCGCACGACGACT	PC-5p-8826696_1	gp4a	1	0	2.59993	0.001	-11.3443
991	TGTGGAGAAGGCTGAGGCACTCAACA	pma-mir-4593-p5_7ss12AC17CG18AC21CT23TA24CA26TA	gp3b	1	0	2.59993	0.001	-11.3443
992	GCAGGGCTGGGGGAGC	mml-mir-1233-p5_1ss8AT	gp3a	1	0	2.59993	0.001	-11.3443
993	AAGAGGCATAGGGCATGGGAAA	xtr-miR-202_L+1R-1_1ss4GA	gp2a	1	0	2.59993	0.001	-11.3443
994	GCCCTGTCAAATGGTTTCTGGGCTG	hsa-mir-5190-p5_7ss10CA17AT18AC21TG22TG24CT25AG	gp3b	1	0	2.59993	0.001	-11.3443
995	GTTTGTGCAGCATTGTCCCTCGGC	cfa-mir-497-p5_10ss7AG9GA11TC13CT17GC18GC20CT21AC22CG24TC	gp3b	1	0	2.59993	0.001	-11.3443
996	AATGACCAGGAAATGGAGGCTCCA	PC-5p-3654963_1	gp4a	1	0	2.59993	0.001	-11.3443
997	GCTGTTGTTTCTTCTTGAAGTTGGCTG	gga-mir-1630-p5_9ss4TG17TG18CA19TA20AG21AT22AT25GC26GT	gp1a	1	0	2.59993	0.001	-11.3443
998	ACTGAATTTCATGAAAT	PC-5p-1571617_3	gp4a	1	0	2.59993	0.001	-11.3443
999	CCAGCTGCAGTGAGGGGAACATG	hsa-mir-1202-p5_6ss13GA17AG18GA19GA22CT23TG	gp3b	1	0	2.59993	0.001	-11.3443
1000	CACCCCGCCCGGACA	tgu-mir-148-p3_L-4R+4_7ss5TC8GC9AC10TC11AG12GC14AC	gp2b	1	0	2.59993	0.001	-11.3443
1001	GAGGCCAGACTCTTTTCAGCAGT	PC-3p-1043952_4	gp4a	1	0	2.59993	0.001	-11.3443
1002	AGGGACACTGCTTGTGACCAGC	PC-3p-4516689_1	gp4a	1	0	2.59993	0.001	-11.3443
1003	TGGGAGGACGGTTGGACTGGATGATCTTGT	PC-3p-9861796_1	gp4a	1	0	2.59993	0.001	-11.3443
1004	CATGGAGGTCTCTGTCTGACT	mmu-miR-1843b-5p_L+1R-1	gp3a	1	0	2.59993	0.001	-11.3443
1005	CATTGGTATTTCCAAAGAGGTCGAGTC	mmu-mir-5129-p5_9ss12TC18CA19AG21CT22AC23TG24TA25TG27GC	gp3b	1	0	2.59993	0.001	-11.3443
1006	GGGGCGGGCGGGCGGG	bta-miR-2881_R-2_1ss9GC	gp3a	1	0	2.59993	0.001	-11.3443
1007	CGTGATCGTGGTGGTGACAGCTTGAG	pma-mir-4567-p5_R+1_6ss6CT18G-22AC23GT24GT26CA	gp3b	1	0	2.59993	0.001	-11.3443
1008	GACTGAGGCAGGAGGCTCCTGC	hsa-mir-3934-p5_7ss1AG17AT18GC19TC20GT21AG22AC	gp3b	1	0	2.59993	0.001	-11.3443
1009	CTCCGAGTCACGGCACCAAACTGTCA	hsa-mir-4454-p3_R-1_3ss1AC21TC23-G	gp2b	1	0	2.59993	0.001	-11.3443
1010	GAGGCCAGGCTCTTCTCTGTGGTGTGT	PC-5p-8267377_1	gp4a	1	0	2.59993	0.001	-11.3443
1011	TAATTTATGGCATGTTTAAATA	PC-3p-5972740_1	gp4a	1	0	2.59993	0.001	-11.3443
1012	CCTCCAAGGACGGGGCATCTT	PC-5p-6417170_1	gp4a	1	0	2.59993	0.001	-11.3443
1013	GACATGGAGCTGTTGGAGTGCAT	PC-3p-6217033_1	gp4a	1	0	2.59993	0.001	-11.3443
1014	ATGCACTGTAGTTTTCTAGGCCAG	PC-3p-8376500_1	gp4a	1	0	2.59993	0.001	-11.3443
1015	GAGGGAAGTGGGAGGT	cfa-mir-197-p5_1ss6CA	gp3a	1	0	2.59993	0.001	-11.3443
1016	ATGTCACTCGGCTCGGCCCACT	mml-miR-668_L+1R-2	gp3a	1	0	2.59993	0.001	-11.3443
1017	TACTGTCACAGAATATCGGCCAATTG	aca-mir-5454-p3_9ss8CA18AG19TG20TC21TC22TA24CT25AT26CG	gp3b	1	0	2.59993	0.001	-11.3443
1018	TCACTCCCTAGCCCTCCG	hsa-mir-3162-p3_2ss11CG18AG	gp3b	1	0	2.59993	0.001	-11.3443
1019	AGGGACATGGTTTACTGGGAA	PC-3p-2806326_2	gp4a	1	0	2.59993	0.001	-11.3443
1020	ACTGAGGATAAGGAAAAGGCTGAG	PC-3p-4510429_1	gp4a	1	0	2.59993	0.001	-11.3443
1021	CTTGGGATTCAGTCCTGGAGGG	PC-5p-9923278_1	gp4a	1	0	2.59993	0.001	-11.3443
1022	AAGTGTTGTGGGATCAATGGCTT	PC-5p-7495489_1	gp4a	1	0	2.59993	0.001	-11.3443
1023	AGTGCTGGAAAGCACAGTGGAATGGAGT	hsa-mir-3922-p3_10ss3GT17CG18CT19TG21TA22GA23GT25AG26CA27TG	gp3b	1	0	2.59993	0.001	-11.3443
1024	GCACTCGGCTGTGTGCA	hsa-mir-941-1-p3_1ss5CT	gp3b	1	0	2.59993	0.001	-11.3443
1025	GTCTGCTCTGTGTGTGGAAAGGGATT	gga-mir-1702-p5_7ss3TC17CG19TA20CA21TG24GA26GT	gp3b	1	0	2.59993	0.001	-11.3443
1026	CATCCTGGCTTGTATCAGGAGCGGTGTG	PC-3p-5950388_1	gp4a	1	0	2.59993	0.001	-11.3443
1027	AGGGATCTGTCTTGGG	PC-3p-3189655_2	gp4a	1	0	2.59993	0.001	-11.3443
1028	TGTCCTTGTAGGAGAGATGTTCCAT	PC-5p-8376586_1	gp4a	1	0	2.59993	0.001	-11.3443
1029	TGCTTCTAAGGGACATGGTTTA	PC-5p-8603315_1	gp4a	1	0	2.59993	0.001	-11.3443
1030	TGGGCTAGTAACAGACA	PC-5p-1019786_4	gp4a	1	0	2.59993	0.001	-11.3443
1031	TCCAAGCTGAGCACTGAGACTGACAT	rno-mir-3578-p5_4ss14TC18TG24GC26AT	gp3b	1	0	2.59993	0.001	-11.3443
1032	CTCAGTCAGACCAAGCGAAGCAGA	hsa-mir-571-p5_7ss7AC17TG18CA21TC22GA23TG24GA	gp3b	1	0	2.59993	0.001	-11.3443
1033	TCCTGACTGCTGTCTGCCATGGGG	PC-3p-8498334_1	gp4a	1	0	2.59993	0.001	-11.3443
1034	NCAGAACTGTATGTGCGTGCAATCA	PC-3p-9454195_1	gp4a	1	0	2.59993	0.001	-11.3443
1035	TGTGTTTGTGCGGTGTTTGTGACC	hsa-mir-4442-p3_R-1_5ss6GT18-T19AG22CA24GC	gp3b	1	0	2.59993	0.001	-11.3443
1036	TAGCACAGACTGGTACCGGGA	PC-5p-1431857_3	gp4a	1	0	2.59993	0.001	-11.3443
1037	TACAGGGTCAGATGGA	PC-3p-437401_8	gp4a	1	0	2.59993	0.001	-11.3443
1038	GGAGGGCTGTAAGAAGGAAGGGGACA	PC-3p-8635366_1	gp4a	1	0	2.59993	0.001	-11.3443
1039	GTAGCCGGGGCCGAG	tgu-mir-1559-p3_1ss8TG	gp3b	1	0	2.59993	0.001	-11.3443
1040	TCCAGGGACAGAGGTGAGGCTGA	PC-5p-3416878_2	gp4a	1	0	2.59993	0.001	-11.3443
1041	AGAAGGCAGTCGGCAGAATCTTGCTAA	cfa-mir-328-p3_L+1R-2_14ss3TA4GA5TG10CT12CG13-G15TA17GA18CA19CT22CT23TG26GA27CA	gp3b	1	0	2.59993	0.001	-11.3443
1042	TCTTTCCTTAGCGGAACTCCTGGAG	PC-3p-8152232_1	gp4a	1	0	2.59993	0.001	-11.3443
1043	TCCTGGGCACCTGCAGCTCCTCAACCG	PC-3p-4936518_1	gp4a	1	0	2.59993	0.001	-11.3443
1044	GAACGGCAATGGCATCCTGGCTTGTCTT	oan-mir-1419d-p5_9ss8GA17AC18CT19AG20CG22CT23AT26GC27CT	gp3b	1	0	2.59993	0.001	-11.3443
1045	TGCCTCGATGGAGGTGGATCCACCTCT	PC-5p-9412567_1	gp4a	1	0	2.59993	0.001	-11.3443
1046	GTGGAACCAGGTGTG	oan-mir-1403-p5_1ss4CG	gp3a	1	0	2.59993	0.001	-11.3443
1047	TAGCACTGGAACAGGCTGCCCAGA	PC-5p-6722695_1	gp4a	1	0	2.59993	0.001	-11.3443
1048	GCCTTGGGTTTCTTCACCATCTCCCTT	eca-mir-670-p3_9ss13CT17TC18AC19TA22AT23TC24TC26AT27GT	gp3b	1	0	2.59993	0.001	-11.3443
1049	ACTGACACCTCTGCAACCTGATAAGACG	eca-mir-509-p3_R+1_7ss2TC17G-18TC19GC21AG22GA26CG	gp3b	1	0	2.59993	0.001	-11.3443
1050	TGAAGATGACAGGCACAGGCTTGAAT	tgu-mir-103-1-p5_8ss10AC18TG19CG20TC21GT23CG25TA26GT	gp3a	1	0	2.59993	0.001	-11.3443
1051	GGTGCATGGGGTGGGA	rno-mir-3564-p3_1ss3AT	gp3a	1	0	2.59993	0.001	-11.3443
1052	TCTTCTCAACCAGTGTCTTGTTTACGGA	oan-mir-147-p3_R+1_10ss7GC17GC18CT19GT21AT22GT23A-25GA27TG28TG	gp3b	1	0	2.59993	0.001	-11.3443
1053	GCCGGTCCGGGCTGGGCCG	PC-3p-7107240_1	gp4a	1	0	2.59993	0.001	-11.3443
1054	GCTGCTCTGATTGCTGTCTTCCTGCAAG	pma-mir-4589-p5_R+1_9ss7GC18TC19A-20CT22GC24CT26TC27GA28CA	gp3a	1	0	2.59993	0.001	-11.3443
1055	GAGAGCTGTGGGAACAAG	PC-5p-595511_6	gp4a	1	0	2.59993	0.001	-11.3443
1056	GAAGGTTTTGACAGGCATCTTCTT	gga-mir-1727-1-p3_5ss15CG18GT20CT22AC23GT	gp3b	1	0	2.59993	0.001	-11.3443
1057	CATCAACAGAGGGGTGGCCAGCAGG	PC-5p-6562200_1	gp4a	1	0	2.59993	0.001	-11.3443
1058	CGGTGGGTGGTGCATTTCAGCAG	PC-3p-8219607_1	gp4a	1	0	2.59993	0.001	-11.3443
1059	GGCAGACATGGGGAGGAGCCTGA	PC-5p-9887846_1	gp4a	1	0	2.59993	0.001	-11.3443
1060	GACTGTTTATTCGGGCAGAGCTT	PC-3p-4436352_1	gp4a	1	0	2.59993	0.001	-11.3443
1061	ACCTGGAGTACTGCATTCAGTTCTG	PC-5p-4706162_1	gp4a	1	0	2.59993	0.001	-11.3443
1062	ACTTGTCAGTATAAGTCTTTA	PC-5p-5674609_1	gp4a	1	0	2.59993	0.001	-11.3443
1063	GAGAGGAGGGTACTGGGAAGAAAAA	hsa-mir-4499-p5_7ss11AT17TG18GA21TA22TA23GA24TA	gp3b	1	0	2.59993	0.001	-11.3443
1064	TGAATGTGAGTTGGA	eca-mir-216b-p5_7ss1CT2AG10TG11GT13CG14AG15CA	gp3b	1	0	2.59993	0.001	-11.3443
1065	GCTGCTCTCAGGCACCTGGGATCTGTG	PC-5p-7777583_1	gp4a	1	0	2.59993	0.001	-11.3443
1066	GCCGGGCTGGGCCGGGC	gga-mir-1640-p3_6ss1CG3TC6CG7AC10TG15AG	gp2b	1	0	2.59993	0.001	-11.3443
1067	GAGGTAGGGGGTGTGGGACTG	mml-mir-1230-p5_5ss6GA17CG18GA20CT21CG	gp3b	1	0	2.59993	0.001	-11.3443
1068	ATTGCCTCGTCGGCC	eca-mir-1179-p5_1ss12AG	gp3a	1	0	2.59993	0.001	-11.3443
1069	TAACGCTGTTCCCTGGTCGGATGGA	gga-mir-1719-p3_8ss11TC17GT18TC20CG22GT23TG24AG25TA	gp3b	1	0	2.59993	0.001	-11.3443
1070	CACAGACACACACAAAAGCAATACAAAG	rno-mir-466d-p3_R+1_7ss5TG17C-19AG20GC23CT26TA27CA	gp3b	1	0	2.59993	0.001	-11.3443
1071	TGTTAGGATGTGCAGGAAGAA	PC-5p-6617243_1	gp4a	1	0	2.59993	0.001	-11.3443
1072	GCCGTCTGGGATGTG	PC-3p-8270883_1	gp4a	1	0	2.59993	0.001	-11.3443
1073	ATAGGCCTGTCAGCCTGACCTCGGT	PC-3p-5434181_1	gp4a	1	0	2.59993	0.001	-11.3443
1074	AGAATTGTGGCTGGACATCTGA	cfa-miR-219*_1ss22TA	gp3b	1	0	2.59993	0.001	-11.3443
1075	TTTGATCAGAGGCTGAGCA	PC-5p-614441_6	gp4a	1	0	2.59993	0.001	-11.3443
1076	GCCCTGCAGTGCTGGTTGAGCGGCC	hsa-mir-3677-p5_8ss16GT17CT18AG19TA21GC23CG24TC25TC	gp3b	1	0	2.59993	0.001	-11.3443
1077	GATAATATTGAACACCTGAGCCCA	oan-mir-1422d-p3_8ss13AC18TG19GA20TG21TC22TC23GC24GA	gp3b	1	0	2.59993	0.001	-11.3443
1078	GAAAGACACTGCTCTGCCTTCTTGGGAT	PC-3p-9756441_1	gp4a	1	0	2.59993	0.001	-11.3443
1079	CGGCAGCGCCGCGGG	bta-mir-2904-2-p3	gp2b	1	0	2.59993	0.001	-11.3443
1080	CAGCAGAATAAGTGGGACCACAGAGG	bta-mir-2411-p3_8ss16TG17TA18TC19GC20GA22TA25AG26CG	gp3b	1	0	2.59993	0.001	-11.3443
1081	AGATCTTTGGTAATCTGATG	bta-miR-2424_R-3	gp3a	1	0	2.59993	0.001	-11.3443
1082	GCCAGATGAATGTGAGCCAGCAG	PC-5p-5164194_1	gp4a	1	0	2.59993	0.001	-11.3443
1083	TGTGCTCTGAGGGCAGTTAATCTAGCA	gga-mir-1785-p5_R-1_7ss17CT18-T20CA22GC24GA25TG27CA	gp3b	1	0	2.59993	0.001	-11.3443
1084	GCTGGGGCCCCTACTCAAGACTCTC	hsa-mir-4266-p5_5ss3CT20GA23AC24GT25GC	gp3b	1	0	2.59993	0.001	-11.3443
1085	CTCAGCATCTGTATGGCCGCACAGCAT	aca-mir-5458-p3_8ss10CT17AC18TC19TG22TC23TA25GC27AT	gp3b	1	0	2.59993	0.001	-11.3443
1086	TGTGCATGGAGATCTTCCTGGATCGTG	gga-mir-1811-p5_6ss1GT18AC19CT20TG21TG23GT	gp3b	1	0	2.59993	0.001	-11.3443
1087	AGAACTTTGATCTTCAGAAAATCATTTAT	bta-mir-2379-p3_10ss9AG17AG19GA20GA21CA23GC24CA26GT27GT29GT	gp3b	1	0	2.59993	0.001	-11.3443
1088	TGAGGCCTCATCTGGAGTACTGCATC	PC-5p-7771211_1	gp4a	1	0	2.59993	0.001	-11.3443
1089	ACCGACTTCTGGGCTCCGGCTTT	mmu-miR-1964-3p_L+1	gp3a	1	0	2.59993	0.001	-11.3443
1090	ATGGTGGAGCAGATGCCGCAGTGC	hsa-mir-4436b-2-p3_R-1_5ss15-G16TC19AC20GA22GT	gp3b	1	0	2.59993	0.001	-11.3443
1091	GTGGCCAGGTTGAGTTCAT	PC-3p-3783076_1	gp4a	1	0	2.59993	0.001	-11.3443
1092	GCACACCCTGCTGCTGTACCACGTGCT	mmu-mir-1188-p3_10ss1CG17AT19GC20AC21CA22TC24CT25CG26TC27AT	gp3b	1	0	2.59993	0.001	-11.3443
1093	AGGTTGGATGGGACCCTGGGCAAT	PC-3p-8661019_1	gp4a	1	0	2.59993	0.001	-11.3443
1094	TGGATGTGGTTCTGGGCAACCTG	PC-3p-6153359_1	gp4a	1	0	2.59993	0.001	-11.3443
1095	TGCAGGGCTGCTGTGGGTC	PC-5p-2485266_2	gp4a	1	0	2.59993	0.001	-11.3443
1096	TGGTGACCTGTTACAAGTGG	PC-3p-2183823_2	gp4a	1	0	2.59993	0.001	-11.3443
1097	TTCCCCTGTACTCAGCACTGATGA	PC-3p-3773536_1	gp4a	1	0	2.59993	0.001	-11.3443
1098	TGAATTGCAGTACAC	mmu-miR-3068-3p_L-2R-5_1ss16TA	gp3a	1	0	2.59993	0.001	-11.3443
1099	TGGTTGAGTCACTATCCCTGGATGT	PC-5p-9303998_1	gp4a	1	0	2.59993	0.001	-11.3443
1100	TTCTGATGGCTGGTGGATTGCGGC	mmu-mir-345-p3_11ss3GC6GA12AG13CG17GA18CT19CT20CG21TC23AG24AC	gp3b	1	0	2.59993	0.001	-11.3443
1101	TTTGGTGTTTTCTCTGTTTATGCTGC	oan-mir-1330-p5_8ss10CT18AT19CT20GA21AT22TG23TC24CT	gp3b	1	0	2.59993	0.001	-11.3443
1102	GTTTGTAAATGGAATCAGAAA	PC-3p-5601365_1	gp4a	1	0	2.59993	0.001	-11.3443
1103	CCCAGGGCCTTTTACATGAAAGACTGA	bta-mir-493-p5_6ss12GT19GA20TA23GA26TG27TA	gp3b	1	0	2.59993	0.001	-11.3443
1104	AACTTGCTGAGGTTGCACTTGATGCCAT	hsa-mir-3934-p3_R-1_7ss9CG19AT20-T22CA25GC26GC28AT	gp3b	1	0	2.59993	0.001	-11.3443
1105	AGGAACTCGCTGATGGAGCTGCTGTTGT	PC-5p-8466697_1	gp4a	1	0	2.59993	0.001	-11.3443
1106	TTGGAAGGGACCCCTGAAGGCC	PC-5p-1247290_3	gp4a	1	0	2.59993	0.001	-11.3443
1107	AGTGCACGGCAGCGCCTCGCGGACC	hsa-mir-4297-p3_R+1_6ss13GC17AT18GC20A-24GA25TC	gp3b	1	0	2.59993	0.001	-11.3443
1108	CGATTCGGATCCCCAGCAGGGCCA	PC-5p-7008362_1	gp4a	1	0	2.59993	0.001	-11.3443
1109	TGCCCAAGGAGGTTATGGATGCC	PC-5p-3150447_2	gp4a	1	0	2.59993	0.001	-11.3443
1110	AAACCCAGAGAGGGA	gga-mir-1664-p5_1ss10CG	gp1a	1	0	2.59993	0.001	-11.3443
1111	GCACTCTGACAAAATGGTG	PC-3p-8447328_1	gp4a	1	0	2.59993	0.001	-11.3443
1112	ACCCAAGGCCTGTGGAAAGCAACGG	hsa-mir-555-p3_6ss17CA20GC21GA22TA23AC24AG	gp3b	1	0	2.59993	0.001	-11.3443
1113	ACTGACATCCATTGATGCTTGCTG	PC-5p-5234989_1	gp4a	1	0	2.59993	0.001	-11.3443
1114	TGCTGAGAGAACTGGTGGAGGT	PC-5p-9118581_1	gp4a	1	0	2.59993	0.001	-11.3443
1115	TACTCTGTGCTGGTGAGGCTTCACCT	PC-3p-8014991_1	gp4a	1	0	2.59993	0.001	-11.3443
1116	GTTTGGGTTGGATGGGACC	PC-5p-6362845_1	gp4a	1	0	2.59993	0.001	-11.3443
1117	TGGCTGTATGATGATGGC	PC-3p-4423638_1	gp4a	1	0	2.59993	0.001	-11.3443
1118	GCCCTGAGGCCGGCCTGTTTAT	aca-mir-33-2-p3_6ss13TG17CG19AT20CT21CA22AT	gp3a	1	0	2.59993	0.001	-11.3443
1119	TGGATGTGGCTCTAGGCAGCCTGGT	PC-3p-7668783_1	gp4a	1	0	2.59993	0.001	-11.3443
1120	TGAGGCATTCTATGAGCAGC	PC-5p-9064214_1	gp4a	1	0	2.59993	0.001	-11.3443
1121	AAGGAAGAAACTCAGG	bta-mir-2482-p5_1ss11AC	gp3a	1	0	2.59993	0.001	-11.3443
1122	ATCAGGACAAGGGGAAATG	PC-3p-1787080_3	gp4a	1	0	2.59993	0.001	-11.3443
1123	TGGAGCTGTTGGAGTAGGTCCAG	PC-3p-5164388_1	gp4a	1	0	2.59993	0.001	-11.3443
1124	TTGGTTGAAAGGCTGCAGACAGAGG	PC-5p-147826_22	gp4a	1	0	2.59993	0.001	-11.3443
1125	TGAGCCCAGCACGCAGAACAGCAG	gga-mir-1644-p5_7ss12GC17TA18GA20TA22TC23GA24CG	gp1a	1	0	2.59993	0.001	-11.3443
1126	TTTTGTCCACCCCTGCAGGGACTGAG	PC-3p-7264621_1	gp4a	1	0	2.59993	0.001	-11.3443
1127	AATGGCCAGAGCTCTCAGAGGTGAGTGT	hsa-mir-4435-1-p5_7ss15AT18CG21AG22GT24GA25AG28AT	gp3b	1	0	2.59993	0.001	-11.3443
1128	GGCAGACCAGTTATCCTCAGGGCAC	PC-5p-7547328_1	gp4a	1	0	2.59993	0.001	-11.3443
1129	TGAGGAGCTACAAGATATGGTTTAGTGT	PC-5p-3735415_1	gp4a	1	0	2.59993	0.001	-11.3443
1130	ACAGGTGGGCAGGTAGA	PC-3p-41845_66	gp4a	1	0	2.59993	0.001	-11.3443
1131	CTCCTATTGGACATGATGTGCGCTAA	mmu-mir-873-p3_R+1_10ss10AG12AC15A-18CT19AG20GT22AC24AC25CT26TA	gp3b	1	0	2.59993	0.001	-11.3443
1132	GGTGCTTACAGTGAGAGCGGGGCTGG	PC-5p-3556502_1	gp4a	1	0	2.59993	0.001	-11.3443
1133	GGGTAGTAGTTAATGGAGT	PC-5p-4062008_1	gp4a	1	0	2.59993	0.001	-11.3443
1134	TTCACTGTAGGTGCTGAAGTGGCTG	hsa-mir-1183-p3_6ss14AC17GA18TA20AT22AG23GC	gp3b	1	0	2.59993	0.001	-11.3443
1135	ATTTTTAATTTTAATTTCTGTAGATC	eca-mir-1302c-5-p5_12ss7TA9GT11GT15GT17AT18TC19AT20TG21CT22CA23CG26GC	gp3b	1	0	2.59993	0.001	-11.3443
1136	GGCTGATGATTGGACTAGA	PC-5p-1685452_3	gp4a	1	0	2.59993	0.001	-11.3443
1137	GACTTCAGCAGAGACTTTGACATGGCCT	PC-3p-4430251_1	gp4a	1	0	2.59993	0.001	-11.3443
1138	TGGGCATGTGGCAAAGCTGACA	PC-3p-6685012_1	gp4a	1	0	2.59993	0.001	-11.3443
1139	GGGATGGGGCATCCACAGCCA	PC-3p-3524364_1	gp4a	1	0	2.59993	0.001	-11.3443
1140	TGTTCACAAAGACCATTGGCACATCTCT	eca-mir-350-p3_11ss12CA17AT18CG19AG21TA22TC23TA25AC26CT27TC28CT	gp3b	1	0	2.59993	0.001	-11.3443
1141	TCCAGATGCAGAGTCCTCAGTAC	PC-3p-6427488_1	gp4a	1	0	2.59993	0.001	-11.3443
1142	GGAGCTGAGGGACAGTGCTGCAGTCAT	hsa-mir-4646-p5_8ss15TG19GT21AC22GA23AG24GT25GC26GA	gp3b	1	0	2.59993	0.001	-11.3443
1143	GCCAGACTGAGCCAGGCTCTG	PC-5p-1438795_3	gp4a	1	0	2.59993	0.001	-11.3443
1144	TATTATGGTTAGGCTGCGGTT	PC-5p-2244898_2	gp4a	1	0	2.59993	0.001	-11.3443
1145	GATATAGAAATAATTGTAACTA	PC-5p-7509010_1	gp4a	1	0	2.59993	0.001	-11.3443
1146	GTCAAGCGCCAAGGAC	pma-mir-218a-1-p3_6ss1TG5TA8AG12GA14TG16GC	gp3b	1	0	2.59993	0.001	-11.3443
1147	CTGGAGTACTGCATCAAGGTCTG	PC-5p-9089911_1	gp4a	1	0	2.59993	0.001	-11.3443
1148	ATGTTGCAAGCCTTTCCTGTGTTG	PC-3p-9425933_1	gp4a	1	0	2.59993	0.001	-11.3443
1149	GCGCTATGCAGGACACATGGCTGG	PC-5p-5809800_1	gp4a	1	0	2.59993	0.001	-11.3443
1150	CCTGTGATCAGTTTTGGGCATT	hsa-mir-4521-p5_R+1_3ss7CA17T-18AG	gp3b	1	0	2.59993	0.001	-11.3443
1151	TGATGATCGTTAAGGT	PC-3p-8200917_1	gp4a	1	0	2.59993	0.001	-11.3443
1152	GCAGGGCTGAGCTCACCAGACCGAG	PC-5p-8155934_1	gp4a	1	0	2.59993	0.001	-11.3443
1153	GGCTCAGGTTTGCTGCTGCTCCCC	PC-3p-7643475_1	gp4a	1	0	2.59993	0.001	-11.3443
1154	GAGACTGACAAGCTCCCGGGA	mmu-miR-873-3p_1ss13TC	gp3a	1	0	2.59993	0.001	-11.3443
1155	ACCTGCAGTCTCATGGGCCCA	hsa-mir-3909-p3_5ss1GA18AC19GC20AC21GA	gp3b	1	0	2.59993	0.001	-11.3443
1156	GCCACAGCGAAGGCCCAGGACATCA	PC-3p-3617670_1	gp4a	1	0	2.59993	0.001	-11.3443
1157	GAGGGGCGGGCAGCTGCTGGATGG	PC-3p-9352351_1	gp4a	1	0	2.59993	0.001	-11.3443
1158	AGGGCCCAGTTCCAGCTCAGAGCATCGTG	oan-mir-1359-p5_7ss1CA18G-23AG24TC25GA26CT28-G	gp3b	1	0	2.59993	0.001	-11.3443
1159	GCCAGGCAGGGCCGGGGGAACGTTA	hsa-mir-5088-p5_8ss8GA17CG18CG19TA20GA21AC23GT24GT	gp3b	1	0	2.59993	0.001	-11.3443
1160	TGTCCGGCTTGTTCCCCGCTGCCTGGG	PC-5p-8693068_1	gp4a	1	0	2.59993	0.001	-11.3443
1161	CAAAGGCATTGCTGAAGTC	PC-5p-5678397_1	gp4a	1	0	2.59993	0.001	-11.3443
1162	AACCATATCCTGGGCTGCACCAA	PC-3p-8204125_1	gp4a	1	0	2.59993	0.001	-11.3443
1163	GCGCGGCCGGTCGGGGCG	PC-3p-4697186_1	gp4a	1	0	2.59993	0.001	-11.3443
1164	GCAGGGTGTTGGAACTAGA	PC-5p-5370384_1	gp4a	1	0	2.59993	0.001	-11.3443
1165	TAGCAAAATTACAAAACCATGACAC	PC-5p-4773834_1	gp4a	1	0	2.59993	0.001	-11.3443
1166	TCAGAGGGCTGAAGCACTTCT	PC-5p-2647877_2	gp4a	1	0	2.59993	0.001	-11.3443
1167	ATACAGATTTAAGTAACTGAAGTAGG	hsa-mir-2053-p5_8ss13TG18AT19TG20TA21TA23CT25AG26CG	gp3b	1	0	2.59993	0.001	-11.3443
1168	CAGGGCTCAGCTGGAG	PC-3p-879847_4	gp4a	1	0	2.59993	0.001	-11.3443
1169	GTGGAGCTGCAGCTGAAGC	mmu-mir-5122-p3_4ss10GC17CA18CG19GC	gp3b	1	0	2.59993	0.001	-11.3443
1170	GACTGGACCCTGCAG	bta-mir-2387-p3	gp3a	1	0	2.59993	0.001	-11.3443
1171	AAGACCCACCTGGACGCCTACCT	PC-3p-2126298_2	gp4a	1	0	2.59993	0.001	-11.3443
1172	CAGACTGAGTGGTAGATG	PC-5p-3719730_1	gp4a	1	0	2.59993	0.001	-11.3443
1173	GCTGCTGTGGAAAAGCAGGGAAATTGG	PC-5p-5713823_1	gp4a	1	0	2.59993	0.001	-11.3443
1174	CAGAGAAGGAGACTCCACAACCCC	PC-3p-6604862_1	gp4a	1	0	2.59993	0.001	-11.3443
1175	GGATGCAGCTCAAGCCGGGGATTC	hsa-mir-1203-p5_7ss17AG18CG19AG21CA22AT23GT24GC	gp3b	1	0	2.59993	0.001	-11.3443
1176	ACAGGAGCTGGTCACAAGAGC	PC-3p-2460554_2	gp4a	1	0	2.59993	0.001	-11.3443
1177	NTTAGATCAAGCACAACACTGGA	rno-mir-218b-p3_5ss1GN19GC20AT21AG22AG	gp3b	1	0	2.59993	0.001	-11.3443
1178	GTTCCTTCATTCCTTGCAGCAGTG	PC-3p-7370774_1	gp4a	1	0	2.59993	0.001	-11.3443
1179	TGTCTCCATCACCTAGCACTGCAAAGGC	PC-5p-6537029_1	gp4a	1	0	2.59993	0.001	-11.3443
1180	GTGAGAAGGTGGTATCTCTT	PC-5p-7300274_1	gp4a	1	0	2.59993	0.001	-11.3443
1181	AGGAGGCTGAGGGGAGACCTTATTT	PC-3p-9269410_1	gp4a	1	0	2.59993	0.001	-11.3443
1182	GCCCCAGGAAGAGGAGGGCCCGCAGCT	bta-mir-2366-p3_8ss8AG17AG19AC20GC21TC24TA26GC27GT	gp3b	1	0	2.59993	0.001	-11.3443
1183	ACTTTTTAAACTGGGACAGAAAC	PC-3p-1753111_3	gp4a	1	0	2.59993	0.001	-11.3443
1184	TAGGACAAGAGGGAATGGCCTTA	PC-3p-9882111_1	gp4a	1	0	2.59993	0.001	-11.3443
1185	GCAGCTCGCTGGCAGTGCCCTTTTGCCCG	aca-mir-5436-p5_8ss16AT18AC20TC23CT26GC27TC28GC29AG	gp3b	1	0	2.59993	0.001	-11.3443
1186	ACAGGAAGGATGCAGAGCTGTTGGA	PC-3p-2309067_2	gp4a	1	0	2.59993	0.001	-11.3443
1187	GGCTTCAGGAGGTGACTCTGGC	PC-5p-3045202_2	gp4a	1	0	2.59993	0.001	-11.3443
1188	AAGGAGTTGATGGATGTGGTTGC	PC-5p-4450102_1	gp4a	1	0	2.59993	0.001	-11.3443
1189	TAGGCCCAGAGCATTGCAGGCTGCGGA	PC-5p-5733155_1	gp4a	1	0	2.59993	0.001	-11.3443
1190	CATTACACCATACTGGGGCCAGGC	rno-mir-878-p3_5ss4GT18TG19AC20GC24AC	gp3b	1	0	2.59993	0.001	-11.3443
1191	GGTAGGTTGCACACTGCTCCTCCCGCG	PC-3p-5386683_1	gp4a	1	0	2.59993	0.001	-11.3443
1192	GGCTGTGCCTCTCCAGATGTGATGCGTT	mml-mir-525-p5_R-1_5ss8AC18GT20-T26AG27CT	gp3b	1	0	2.59993	0.001	-11.3443
1193	GATCTGGAGATGTTTGTCACAGCTGTA	mml-mir-619-p3_8ss9CG18GC19CA21TA23GC24GT25AG27TA	gp3b	1	0	2.59993	0.001	-11.3443
1194	GGTGCCTGCAGGCTGCGGGGCTTGTG	bta-mir-2485-p5_8ss15TG17AG18TG20AG21TC22GT23GT26AG	gp3b	1	0	2.59993	0.001	-11.3443
1195	TCCTCAGAGTTTGGGAAAGAAGAGGTG	PC-5p-8050516_1	gp4a	1	0	2.59993	0.001	-11.3443
1196	AGGCGGAGACTTGGGCAATTGCT	rno-miR-25*_R+1_2ss11AT12CT	gp3b	1	0	2.59993	0.001	-11.3443
1197	TGGAGGCTGCAGGAAGC	PC-3p-246717_13	gp4a	1	0	2.59993	0.001	-11.3443
1198	TCCATCATTTTTCGGCAGTCCTGGC	PC-3p-9968893_1	gp4a	1	0	2.59993	0.001	-11.3443
1199	CCTGATGGAAGTGGGTCTACCTCCTCT	PC-3p-4334701_1	gp4a	1	0	2.59993	0.001	-11.3443
1200	AGGGAAAGCTGGGGAC	eca-mir-711-p3_1ss4CG	gp3a	1	0	2.59993	0.001	-11.3443
1201	GCAGGGACTGGTATGCCTCGTCATCCG	hsa-mir-4799-p3_R+1_8ss12CT17TC18GT20AG22TC23T-26AC27TC	gp3b	1	0	2.59993	0.001	-11.3443
1202	AAAACATGAAGCGCTGCAACA	mmu-miR-322-3p_L+1R-1	gp3b	1	0	2.59993	0.001	-11.3443
1203	TGGTTGATGCTGAACATGAGCC	PC-5p-3075691_2	gp4a	1	0	2.59993	0.001	-11.3443
1204	TCTGCTTGCTCTGGCTGT	hsa-mir-1286-p5_2ss3AT18CT	gp3b	1	0	2.59993	0.001	-11.3443
1205	TCCTGGCCACCAGTGAAGACTGAG	PC-5p-4851171_1	gp4a	1	0	2.59993	0.001	-11.3443
1206	TGCAGACGGAAAGGAAGAAAAGCTGAT	ola-mir-459-p3_8ss11CA18TA19CA21TA22TG23GC25TG27CT	gp3b	1	0	2.59993	0.001	-11.3443
1207	GGAGCTTTGGGCAGCACACACTGCTC	gga-mir-1735-p5_8ss3GA17TC18CA19TC20GA21TC24TC26AC	gp3b	1	0	2.59993	0.001	-11.3443
1208	TGTCAGGCCCCAGCCAACACAGGCAGC	mml-mir-593-p5_R+1_10ss9AC10TC17GA18G-21TC22CA24CG25TC26CA27AG	gp3b	1	0	2.59993	0.001	-11.3443
1209	TGGAAGCACTGAGGTTTTGAGGGCC	aca-mir-875-p3_R-2_6ss7TC17-T18-T22TG23TG24TC	gp3b	1	0	2.59993	0.001	-11.3443
1210	CCACATCTCTCCTGTACTAAGGA	PC-5p-6739595_1	gp4a	1	0	2.59993	0.001	-11.3443
1211	TGGACCTGGGGGTATTGATTGATGCTT	PC-3p-8808541_1	gp4a	1	0	2.59993	0.001	-11.3443
1212	TTAAGAAGCACCGGTTCAAATGTTGGT	PC-3p-6157114_1	gp4a	1	0	2.59993	0.001	-11.3443
1213	AGAGGAGCTGGACTAGATGAC	PC-3p-3188298_2	gp4a	1	0	2.59993	0.001	-11.3443
1214	GGAGTCAGGACCCTGAACTTCAGGAGAGT	PC-3p-6141281_1	gp4a	1	0	2.59993	0.001	-11.3443
1215	GGAGACGGTCGAACTTGA	bta-mir-2343-p5_3ss10GC17AG18TA	gp3b	1	0	2.59993	0.001	-11.3443
1216	TGCTGTGTTCTGCCTCTTCCAAGCAT	mmu-mir-3110-p5_9ss1GT17CT18CT20TC21GA23AG24GC25GA26CT	gp3b	1	0	2.59993	0.001	-11.3443
1217	GTTGTTAGAGTTAGGGTAGTATGGCT	PC-3p-8888205_1	gp4a	1	0	2.59993	0.001	-11.3443
1218	GGAGAATGGAGGCTGTT	PC-3p-8620062_1	gp4a	1	0	2.59993	0.001	-11.3443
1219	GCACACTACTGGCTCATATTC	PC-3p-4373214_1	gp4a	1	0	2.59993	0.001	-11.3443
1220	GTTTGTGTTTGGGATG	pma-mir-15a-p5_1ss7AG	gp3a	1	0	2.59993	0.001	-11.3443
1221	TAGAATGGCCTGGGTGGAAAAGGA	PC-3p-2471091_2	gp4a	1	0	2.59993	0.001	-11.3443
1222	CGGCTGAATGTGAGCCAACAGTGTGC	PC-3p-7852256_1	gp4a	1	0	2.59993	0.001	-11.3443
1223	TTTTCTCTCAGAGTGTGGTCAGG	PC-3p-2891271_2	gp4a	1	0	2.59993	0.001	-11.3443
1224	TGGAAGTTTGTCAGGACCTAT	PC-3p-6685460_1	gp4a	1	0	2.59993	0.001	-11.3443
1225	TCTGAGACTGCACTGCCTGGGCTCCA	mmu-mir-101b-p5_8ss11AC18CT19TG20TG21TG22TC25GC26GA	gp3a	1	0	2.59993	0.001	-11.3443
1226	TGATCTCCTTGGCCATCGAATGTGTGGTG	hsa-mir-3187-p3_R+1_8ss3TA17GC19GA20GA21C-24CT26CT29GT	gp3b	1	0	2.59993	0.001	-11.3443
1227	TCTGGCTGGCTTTGTGTCACTGAGGC	PC-3p-1900401_2	gp4a	1	0	2.59993	0.001	-11.3443
1228	TGTGCTGAGCAAGGCTGATGATG	hsa-mir-4539-p3_R-1_3ss12GA19-T21CA	gp3b	1	0	2.59993	0.001	-11.3443
1229	GCTGTCTGATTTGCCTGGCCTATC	PC-3p-5794319_1	gp4a	1	0	2.59993	0.001	-11.3443
1230	AACAGGATACATGTGG	oan-mir-1421al-p5_1ss7TA	gp3a	1	0	2.59993	0.001	-11.3443
1231	TTTATAGGCAACATGGAC	PC-5p-8965493_1	gp4a	1	0	2.59993	0.001	-11.3443
1232	GCAGAACGGGAAGGCGA	eca-mir-551b-p3	gp3a	1	0	2.59993	0.001	-11.3443
1233	ATGCAGTACTCCAGGTGAGGTCTCACCAGT	PC-3p-5457568_1	gp4a	1	0	2.59993	0.001	-11.3443
1234	TGCGATGTAAACGCCGGCCGAGTAA	pma-mir-4610-p3_7ss8GT17AG18GC20AG21GA24TA25CA	gp3b	1	0	2.59993	0.001	-11.3443
1235	ACAGCATCAGTAGACAAAGGGA	PC-5p-8722053_1	gp4a	1	0	2.59993	0.001	-11.3443
1236	AAACCACCAGACCAGGCTGCTCA	PC-5p-5643763_1	gp4a	1	0	2.59993	0.001	-11.3443
1237	AACCGTTTGGATGTGGGGCTCAGAGAC	PC-3p-8294239_1	gp4a	1	0	2.59993	0.001	-11.3443
1238	GTCTGGAGAAAAAGAGGCTCA	PC-5p-8393801_1	gp4a	1	0	2.59993	0.001	-11.3443
1239	CAGTGGGTTAGATCTGC	PC-3p-8425747_1	gp4a	1	0	2.59993	0.001	-11.3443
1240	CATGAAACTGGAGAGCAGGGGCAAG	hsa-mir-4738-p3_6ss14CA17CA18TG21AG22GC23GA	gp3b	1	0	2.59993	0.001	-11.3443
1241	GTACTGGAAGGCTGGAGT	bta-mir-2384-1-p5_3ss12AC17TG18GT	gp3b	1	0	2.59993	0.001	-11.3443
1242	GTGGAATACTGATAGC	PC-5p-7547885_1	gp4a	1	0	2.59993	0.001	-11.3443
1243	AGGACTAGCAGGTGTG	PC-5p-8355432_1	gp4a	1	0	2.59993	0.001	-11.3443
1244	AACTTGCTGAGGGTGCCCTCGATGCCA	PC-3p-4171382_1	gp4a	1	0	2.59993	0.001	-11.3443
1245	ATCCTCAGGAGGCAGGTCCACCTT	cfa-mir-378-p5_L+3R-3_11ss4TC5CT7TA9AG10CA11TG12CG20TA21GC22TC23GT	gp3b	1	0	2.59993	0.001	-11.3443
1246	AGCAGGAAGGTTCTCCAGGCCC	hsa-mir-298-p5_6ss7GA17CA18AG20TC21GC22GC	gp3b	1	0	2.59993	0.001	-11.3443
1247	TGCTGTTTTGGCTTTAGGAGAAAA	PC-3p-3669000_1	gp4a	1	0	2.59993	0.001	-11.3443
1248	NCTGTGTTGTCTGAGCCAGGAAGC	PC-3p-6301955_1	gp4a	1	0	2.59993	0.001	-11.3443
1249	ACTTAAATGTGGACGTGCTTGCTT	gga-mir-302a-p5_1ss14TC	gp1a	1	0	2.59993	0.001	-11.3443
1250	TGTCAAATGGTTTATGGGCTGGTTTGGCC	PC-5p-9474398_1	gp4a	1	0	2.59993	0.001	-11.3443
1251	GATGAAGCAATGGTGTGTCATTGGATTGT	PC-3p-5621528_1	gp4a	1	0	2.59993	0.001	-11.3443
1252	GCTGCTCTCAGTGCCCATCCCTACAGCC	PC-3p-3121165_2	gp4a	1	0	2.59993	0.001	-11.3443
1253	AGAAGACCGAGAGGGGACCTGA	PC-5p-6640641_1	gp4a	1	0	2.59993	0.001	-11.3443
1254	CCATCGGCTCTGCCTCTTGAGGCGG	mmu-mir-763-p3_R-1_6ss3CA17CT18CT19-G22CG24AG	gp3b	1	0	2.59993	0.001	-11.3443
1255	NACCTGTGGGCTAGTGGTTAGGGT	PC-3p-5149247_1	gp4a	1	0	2.59993	0.001	-11.3443
1256	TGGTAGATAGTAATAGGACA	PC-3p-9798967_1	gp4a	1	0	2.59993	0.001	-11.3443
1257	TAGGGAGGAATAACTGCATG	PC-3p-7826708_1	gp4a	1	0	2.59993	0.001	-11.3443
1258	TGTGAGGATGGCAAACAAAGCACTGC	rno-mir-1193-p5_R+1_7ss12TC17CA18GA19GA20TG21GC24G-	gp3b	1	0	2.59993	0.001	-11.3443
1259	CAGAGAGGTTGTGAATGTC	PC-5p-8002957_1	gp4a	1	0	2.59993	0.001	-11.3443
1260	AAGCAATGAGCCTGGCCCTGCTGGT	pma-mir-128-1-p3_9ss1GA17TC18GC20CG21TC22CT23AG24CG25AT	gp3a	1	0	2.59993	0.001	-11.3443
1261	AGGAGTCGGTAAGGAGC	PC-3p-5829407_1	gp4a	1	0	2.59993	0.001	-11.3443
1262	CAGGGCAGTGGGCATGGCACCAAT	PC-3p-6977286_1	gp4a	1	0	2.59993	0.001	-11.3443
1263	TGGGAACTGGAGAAGA	mmu-mir-351-p3	gp3a	1	0	2.59993	0.001	-11.3443
1264	AGGGCAGAGTAGAGTGGGA	PC-5p-2401078_2	gp4a	1	0	2.59993	0.001	-11.3443
1265	ATATAGTATTCTTCCA	mml-mir-644-p5_1ss3TA	gp3a	1	0	2.59993	0.001	-11.3443
1266	GCTGTGCTGTGCTGAGCCGTGCTGCGCCG	hsa-mir-4539-p5_4ss18AC20GT25AC28TC	gp3b	1	0	2.59993	0.001	-11.3443
1267	AGAGACCAGACTCACCACTGTGG	xtr-mir-181b-1-p3_R+2_11ss4AG5CA6AC9AG10GA14GA16TC17G-18A-21GT22AG	gp3b	1	0	2.59993	0.001	-11.3443
1268	TGGAGACCAAACAGTGGATATGAGCA	PC-3p-7563979_1	gp4a	1	0	2.59993	0.001	-11.3443
1269	TTATGCATTTCTTTCTGCCTTTCT	PC-3p-5656504_1	gp4a	1	0	2.59993	0.001	-11.3443
1270	TCAGAACGAACGCTGGCGGCTCC	mml-mir-589-p3_9ss8AG9GA16CG17TC18TG19CG21CT22AC23GC	gp3b	1	0	2.59993	0.001	-11.3443
1271	GAGGGCACTGAGTGCACT	PC-3p-4222632_1	gp4a	1	0	2.59993	0.001	-11.3443
1272	GCTGGGCCGGGCGGGCTGGGGC	tgu-mir-2981-p3_4ss3CT17GT21AG22GC	gp3b	1	0	2.59993	0.001	-11.3443
1273	TGGGGATCTTCTGGA	tgu-mir-2986-p3	gp3a	1	0	2.59993	0.001	-11.3443
1274	GGCTGGATGGATTGCACCCTAGAG	PC-3p-7855783_1	gp4a	1	0	2.59993	0.001	-11.3443
1275	AAGGTGTGCTGGGGAGG	PC-5p-1434374_3	gp4a	1	0	2.59993	0.001	-11.3443
1276	AATGGCTTCACTTCCCTCCAGTGTATC	PC-5p-6704726_1	gp4a	1	0	2.59993	0.001	-11.3443
1277	AATCACAGAATCATAGACTCACCAG	PC-5p-4193905_1	gp4a	1	0	2.59993	0.001	-11.3443
1278	GAATAACATTGAGAACTACACGG	bta-mir-2419-p3_R-1_4ss1AG17-T19GC20GA	gp3b	1	0	2.59993	0.001	-11.3443
1279	ATTCCACAGAGAATGACTTGCCCTGGGC	hsa-mir-5197-p5_8ss11CG17GC19AT20TG22AC23AC27CG28AC	gp3b	1	0	2.59993	0.001	-11.3443
1280	ATCGTAGAGGAAAATCCACG	cfa-miR-376a_R-1_1ss4AG	gp3a	1	0	2.59993	0.001	-11.3443
1281	ACTGGACCAGGCTCTGAGC	PC-3p-8092424_1	gp4a	1	0	2.59993	0.001	-11.3443
1282	GAGACACGGGGCTGGGCCAGACTGGCTGT	oan-mir-1343-p3_10ss5AC17AC18GC20CG21GA22AC24CG25CG28CG29CT	gp3b	1	0	2.59993	0.001	-11.3443
1283	TCATTGCTTTCTGCCTTTGCATTCCTAGT	eca-mir-872-p3_R-1_11ss3GA6AG7TC10CT11TC17GT18AT19AG21TA24GC26-T	gp3b	1	0	2.59993	0.001	-11.3443
1284	ACTGAGGGATGTGGTCTAGAGCGGT	PC-5p-4800029_1	gp4a	1	0	2.59993	0.001	-11.3443
1285	TCTGTGGGAAATGGGAAAACAGGA	hsa-mir-4314-p5_7ss4CG17CA19GA20GC21TA22AG24TA	gp3b	1	0	2.59993	0.001	-11.3443
1286	AGAGCTGGCAGCTCTTTAAGGACAT	PC-5p-6543995_1	gp4a	1	0	2.59993	0.001	-11.3443
1287	TTCATTCGGCTGTCCAGATGTAT	eca-miR-1298_R+1	gp3a	1	0	2.59993	0.001	-11.3443
1288	GTGGGTTCTGGCCCCACGTTGGGCGCAA	hsa-mir-4635-p5_8ss11AG18TG20GT22AG23TG25AG27GA28CA	gp3b	1	0	2.59993	0.001	-11.3443
1289	GGGCGCGCGGGCGGGG	mml-mir-636-p5_1ss2AG	gp3a	1	0	2.59993	0.001	-11.3443
1290	GAGGCGGTAGGACAAGCAGCAGA	PC-3p-4190809_1	gp4a	1	0	2.59993	0.001	-11.3443
1291	TTAGACTGCTGGGATATAG	PC-3p-1082105_4	gp4a	1	0	2.59993	0.001	-11.3443
1292	AAGTTTGCAGATGGTACCAAGCTGAG	PC-3p-4466456_1	gp4a	1	0	2.59993	0.001	-11.3443
1293	GGGGCTGCTGCAGCCGCTTGTGCAG	PC-3p-7705048_1	gp4a	1	0	2.59993	0.001	-11.3443
1294	GGAGATTTAGACTGGATAGAAGGA	PC-3p-5104595_1	gp4a	1	0	2.59993	0.001	-11.3443
1295	NAAGACTGAGATCCCCTGCAGAAGC	PC-3p-8856802_1	gp4a	1	0	2.59993	0.001	-11.3443
1296	AAGGATGTGGAAGAAGGCCTGGAGGT	PC-5p-1758955_3	gp4a	1	0	2.59993	0.001	-11.3443
1297	TTCTGTGATTCTGTGTGTGTGATT	PC-3p-7628089_1	gp4a	1	0	2.59993	0.001	-11.3443
1298	TTGTGGAGTCTCCTTCTCTGAAGATA	PC-5p-6547447_1	gp4a	1	0	2.59993	0.001	-11.3443
1299	GATGTCACTGACGAAATTGTTAAGGAAGAT	eca-mir-216b-p3_13ss10AG12AC18CT19AG20CT21AT22CA24CG25TG26TA28CG29CA30CT	gp3b	1	0	2.59993	0.001	-11.3443
1300	CAGCAACCCGACTCCGAGAAGCTA	gga-mir-1724-p3_6ss11GA17CA18TG19CA22GC24CA	gp3b	1	0	2.59993	0.001	-11.3443
1301	AGTAGATGTGGCACTGAGGA	PC-5p-6720835_1	gp4a	1	0	2.59993	0.001	-11.3443
1302	TCCCTGAGGGCTGTCCC	PC-5p-2393190_2	gp4a	1	0	2.59993	0.001	-11.3443
1303	AAGGGCCACAAAAATGATCCATGGAATGG	PC-3p-5203819_1	gp4a	1	0	2.59993	0.001	-11.3443
1304	TGCTGATGGGATGTTTTGTTCAAGTAGC	gga-mir-1674-p3_9ss6TA17CT19GT21GC22GA23GA24TG26GA28TC	gp3b	1	0	2.59993	0.001	-11.3443
1305	GCAGTCCACGGGCATATACACCT	mml-miR-455-3p_R+2_1ss9TC	gp3a	1	0	2.59993	0.001	-11.3443
1306	TGGCTCTGCGAGGTCGGCTC	cfa-miR-1842_R-1_1ss16AG	gp3a	1	0	2.59993	0.001	-11.3443
1307	TTCAGTCAGACAGCTTTCCAGCC	PC-5p-4755308_1	gp4a	1	0	2.59993	0.001	-11.3443
1308	CCTGGATGAGGGGATTGAGTGCAT	PC-3p-3704127_1	gp4a	1	0	2.59993	0.001	-11.3443
1309	ATCCTTCGTCGCTGGGTGGCATA	eca-mir-501-p5_5ss11CG19AG20GC22GT23TA	gp3b	1	0	2.59993	0.001	-11.3443
1310	TGCTCAGGGAAGTGGTAGA	PC-5p-6743295_1	gp4a	1	0	2.59993	0.001	-11.3443
1311	AGTTTTGCAGGTTTGCATCCCAG	oan-miR-19b*_R+3	gp3a	1	0	2.59993	0.001	-11.3443
1312	AACCAGACTCCAAACTTTTTGATGGCCAT	eca-mir-653-p3_R+2_9ss7GA17AT18C-19G-22CT23AG24CA28AC29GC	gp3b	1	0	2.59993	0.001	-11.3443
1313	AGCGGGGCTTGGCGCGCGCCGCGGCT	hsa-miR-4508_L+1R+8_1ss10GT	gp2b	1	0	2.59993	0.001	-11.3443
1314	CAATGACATAGACGGTGGGATT	PC-3p-4739458_1	gp4a	1	0	2.59993	0.001	-11.3443
1315	TGATCTTGTAGGTCGTTTCCAACCTTG	PC-3p-4226173_1	gp4a	1	0	2.59993	0.001	-11.3443
1316	GAAAGATATGGATTTGGTGGG	PC-3p-6933065_1	gp4a	1	0	2.59993	0.001	-11.3443
1317	GCTCAGGGCCTTCAGCTGA	PC-3p-7974698_1	gp4a	1	0	2.59993	0.001	-11.3443
1318	GATGGTTGGGCTAGATGATCT	PC-5p-1835149_3	gp4a	1	0	2.59993	0.001	-11.3443
1319	AGCTGTTGTTTCCTGGTCGGCTG	gga-mir-1686-p3_R-1_3ss11AT17AT18-C	gp3b	1	0	2.59993	0.001	-11.3443
1320	TGGATGTGAGCACAGTGAGGTGGG	PC-3p-8853789_1	gp4a	1	0	2.59993	0.001	-11.3443
1321	GGTGGAGGCAGCAGCGCCGCCACT	tgu-mir-2960-p5_6ss13GA17GC18GC19TG21TC22CA	gp3b	1	0	2.59993	0.001	-11.3443
1322	CAGGCCTGGGTCAAAAGTTGCAAAGCTGC	hsa-mir-4698-p3_11ss2GA17TG18GT20AG21GC23GA24GA25AG26AC27GT28AG	gp3b	1	0	2.59993	0.001	-11.3443
1323	TGTGGAATCCTCAGTACAGAAGAG	PC-5p-3669454_1	gp4a	1	0	2.59993	0.001	-11.3443
1324	TGAGCATGCACTTACCACGGCC	mml-mir-668-p5_6ss15AC16TC17GA18TC21GC22TC	gp3b	1	0	2.59993	0.001	-11.3443
1325	CAGGAGAGCATGTTGAGCAATGGA	hsa-mir-3660-p3_8ss12TG17CG18TC19TA20TA21GT22TG23CG	gp3a	1	0	2.59993	0.001	-11.3443
1326	TAATGGCTTTGAGCTGGAAGAGTGTA	gga-mir-1707-p3_R-1_5ss15GT19TA20CG21TA24-G	gp3b	1	0	2.59993	0.001	-11.3443
1327	GAGAACATCACAGCAACACGTAAA	eca-mir-499-p3_R+1_7ss2TA17G-18TC19CA20TC23GA24CA	gp3a	1	0	2.59993	0.001	-11.3443
1328	TGCATTAGCTGGTCTCCAAGGAAGC	PC-3p-4120244_1	gp4a	1	0	2.59993	0.001	-11.3443
1329	ACTCAAATGTGGGGCACACTTCT	mmu-miR-295-5p_R+1	gp3a	1	0	2.59993	0.001	-11.3443
1330	GCTGACAGCTGGATTGGAGGCCACT	gga-mir-1665-p3_R+3_6ss14GT17TG18C-19T-20C-24GC	gp3b	1	0	2.59993	0.001	-11.3443
1331	GTGTTGGAAGGCCCGGTC	PC-5p-3432291_2	gp4a	1	0	2.59993	0.001	-11.3443
1332	ACTGTATGGGGTTGTA	PC-3p-8387806_1	gp4a	1	0	2.59993	0.001	-11.3443
1333	TCTGATCATCTTAGTGGCCCTTCTCT	PC-3p-7965306_1	gp4a	1	0	2.59993	0.001	-11.3443
1334	TGTGCCAGGGGAGATTCAGGTTTGACATT	PC-3p-5958467_1	gp4a	1	0	2.59993	0.001	-11.3443
1335	TGCATTTCACTGGCTTCTGGAAAA	tgu-mir-2971-p3_8ss6CT17GC18AT19AG20AG21TA22CA24GA	gp3b	1	0	2.59993	0.001	-11.3443
1336	AGGGGCACCCACAGCTCCATCAGTGCT	PC-5p-8221015_1	gp4a	1	0	2.59993	0.001	-11.3443
1337	TGAATTCCTACCGCATAACTGAA	PC-3p-8547854_1	gp4a	1	0	2.59993	0.001	-11.3443
1338	AGGGGCGGGAGAGGGGCGGG	cfa-mir-615-p5_L+4_5ss5TG12GA15CG17GC19AG	gp2b	1	0	2.59993	0.001	-11.3443
1339	GCTGGTCTGAAAGAGCAGGGATTTC	sha-mir-383-p3_7ss8AT18AG20TG21GA23CT24CT25TC	gp3b	1	0	2.59993	0.001	-11.3443
1340	GATGTGTTGATGTGTGCGTTGACC	mmu-mir-466c-2-p5_6ss1TG17TC20GT21CG23TC24GC	gp3b	1	0	2.59993	0.001	-11.3443
1341	TCTGAGGAAAGGTTGAGGGAACTGGGC	PC-5p-9449236_1	gp4a	1	0	2.59993	0.001	-11.3443
1342	CACCCCCTTTTTAATGCAGCCCAGA	PC-3p-5589963_1	gp4a	1	0	2.59993	0.001	-11.3443
1343	AGCAGGGATCAGGAGCAGACTATGGTTG	PC-5p-8003467_1	gp4a	1	0	2.59993	0.001	-11.3443
1344	TGAATATCTGATGGCAACTCC	PC-5p-4921821_1	gp4a	1	0	2.59993	0.001	-11.3443
1345	AGCAAAGCCTTCAGGCGCAAGTGTG	ptr-mir-1827-p5_8ss5CA17TG18AC20GA22CT23AG24AT25TG	gp3b	1	0	2.59993	0.001	-11.3443
1346	TGGTTAGGCTGCAGTTGGACTTAA	PC-5p-3023611_2	gp4a	1	0	2.59993	0.001	-11.3443
1347	GGGCATTGGAACTGCAGCAGGACA	rno-mir-3542-p5_R-1_5ss11GA17-G21AG22GA23GC	gp3b	1	0	2.59993	0.001	-11.3443
1348	AGGGACGTGGTTAGTGAGCAC	PC-3p-8128244_1	gp4a	1	0	2.59993	0.001	-11.3443
1349	GATTTACGTGCTTTGTGTGATGGT	mdo-mir-302a-p5_8ss8TG17TG19CG20TA21AT22AG23AG24AT	gp3a	1	0	2.59993	0.001	-11.3443
1350	AAGGGTAGGACAAGGGGA	PC-3p-1717858_3	gp4a	1	0	2.59993	0.001	-11.3443
1351	AACCTCAATGATCTCTGCGATTT	bta-mir-2284w-p3_7ss12AT17TG18TC20GA21CT22CT23AT	gp3b	1	0	2.59993	0.001	-11.3443
1352	GAGGTTGTAGTGAGCTGC	PC-3p-8908132_1	gp4a	1	0	2.59993	0.001	-11.3443
1353	ATTGCTGTTAGAATTAATANGGCAG	pma-mir-302-p5_R+1_7ss1CA17T-18GA19AT20GA21CN22CG	gp3b	1	0	2.59993	0.001	-11.3443
1354	TCTGGCTCTTGGTCTCCT	PC-3p-6405989_1	gp4a	1	0	2.59993	0.001	-11.3443
1355	AAGCTGTGACTCCACATATTGACCT	ptr-mir-520d-p5_7ss13TC17AT19GT20GT23AC24GC25CT	gp3b	1	0	2.59993	0.001	-11.3443
1356	TGACTGCAATTTAATACTTA	PC-3p-8582741_1	gp4a	1	0	2.59993	0.001	-11.3443
1357	AACTGTCAGAGGCGAGTGCGTTGCGCAT	hsa-mir-2276-p3_R-1_7ss3GC17-T19AC22GT25AG26GC27CA	gp3b	1	0	2.59993	0.001	-11.3443
1358	CCCCCTGGGGAAGTGCTGTGGCATG	oan-mir-1378-p5_R-1_5ss6CT19-T22TC23GA25TG	gp3b	1	0	2.59993	0.001	-11.3443
1359	TGCGAAGATGGGACTGCTGGT	PC-3p-974880_4	gp4a	1	0	2.59993	0.001	-11.3443
1360	TGGCCACCTGGGCATGCTGCTGGCT	PC-5p-5015095_1	gp4a	1	0	2.59993	0.001	-11.3443
1361	ACTGCCCTCTTCCTGGTGCGAGCGT	PC-5p-6267211_1	gp4a	1	0	2.59993	0.001	-11.3443
1362	AGGGTAGTCAGACACTGGA	PC-5p-4989406_1	gp4a	1	0	2.59993	0.001	-11.3443
1363	TGTCTGCATCTGTGACGGGGGAT	mml-mir-587-p3_7ss9CT17TG18CG19AG20TG21CG23CT	gp3b	1	0	2.59993	0.001	-11.3443
1364	TGTCTGTGCAGGGAAGCCCTAAGGA	mml-mir-373-p3_7ss10TA17TC18GC21TA22CA24AG25TA	gp3b	1	0	2.59993	0.001	-11.3443
1365	CTCAATGACTGTGTGGAAGTTGC	hsa-mir-4475-p5_7ss9GC17TA18TA19CG21AT22AG23AC	gp3b	1	0	2.59993	0.001	-11.3443
1366	ACAAGGACACTGAGCTGTT	PC-3p-8013083_1	gp4a	1	0	2.59993	0.001	-11.3443
1367	GGGGGCCGTTACACTGTAAGA	aca-miR-128*	gp1a	1	0	2.59993	0.001	-11.3443
1368	TTTTCATAGTCTGGA	cfa-mir-578-p3_1ss11GC	gp3a	1	0	2.59993	0.001	-11.3443
1369	CAATGAACAGAGACACCCACAGCTCCA	PC-3p-8333613_1	gp4a	1	0	2.59993	0.001	-11.3443
1370	TTCAAGGCCATGGCTGGAGGAAGATA	gga-mir-1730-p3_8ss2GT17TG18TA19TG21CA22TA24CA26GA	gp3b	1	0	2.59993	0.001	-11.3443
1371	TTCATCAATGACACAGACAATGGC	PC-5p-8700441_1	gp4a	1	0	2.59993	0.001	-11.3443
1372	TGAGCTCTTGTGGCTGAGGCGTCTC	PC-5p-6782514_1	gp4a	1	0	2.59993	0.001	-11.3443
1373	ACATCAGCTCTGTGTTGTTGGCGGGG	hsa-mir-4527-p3_9ss15CT18CT19CT20TG21AG23AG24TG25CG26TG	gp3b	1	0	2.59993	0.001	-11.3443
1374	GACTTGCTGAGGGTGCACTCAATGCCAT	PC-3p-9404699_1	gp4a	1	0	2.59993	0.001	-11.3443
1375	GGAGGTTGTGATGAGGAAGGGCTT	PC-3p-4947878_1	gp4a	1	0	2.59993	0.001	-11.3443
1376	GCTCTGCAGAGAAGGACCTGAGGGT	PC-5p-6161109_1	gp4a	1	0	2.59993	0.001	-11.3443
1377	GTGTCTGACACAGAATTGCATA	PC-3p-6993859_1	gp4a	1	0	2.59993	0.001	-11.3443
1378	TGATTCTATGGTCAGTGCTGGATGAA	aca-mir-5429-p3_9ss15AG17TG18TC20TG21CG22TA23AT24TG26GA	gp3b	1	0	2.59993	0.001	-11.3443
1379	AAGAGGAAGATGCTTTGACTGGA	PC-5p-8083281_1	gp4a	1	0	2.59993	0.001	-11.3443
1380	TTGATAGGCTGGGTGT	PC-3p-975367_4	gp4a	1	0	2.59993	0.001	-11.3443
1381	TACAGCAGAGGTTTAGCAAGAGC	PC-3p-8694114_1	gp4a	1	0	2.59993	0.001	-11.3443
1382	TTTTCTCTCAGAGAGTGGTCAGAC	PC-3p-6573562_1	gp4a	1	0	2.59993	0.001	-11.3443
1383	GTGCCAGAGAAGGTTTAGATTAGACAT	PC-5p-7892052_1	gp4a	1	0	2.59993	0.001	-11.3443
1384	AGGGTTCAGAAGCTCAGAGGGCAA	mmu-mir-1970-p3_R+2_4ss4TG18T-19C-23CG	gp3b	1	0	2.59993	0.001	-11.3443
1385	TGTGATCGAGCATGTCGTCCAGGA	PC-3p-3541824_1	gp4a	1	0	2.59993	0.001	-11.3443
1386	AAGGTGGGCTGGGCGCTCGGCGGCACC	bta-mir-2890-p5_8ss15TG17CT18GC21GC22CG23CG25CA26TC	gp3b	1	0	2.59993	0.001	-11.3443
1387	CTTGGTGGAGTAGTTGGCTATTGAGAGA	PC-3p-7340039_1	gp4a	1	0	2.59993	0.001	-11.3443
1388	AAGCTGTGTGGTGTAGTCAACATG	PC-3p-3887042_1	gp4a	1	0	2.59993	0.001	-11.3443
1389	GAGGACAGGAAGAAC	PC-3p-1601388_3	gp4a	1	0	2.59993	0.001	-11.3443
1390	ATCTGGGATGCTGCCTGAAGGG	mmu-mir-1190-p3_5ss1GA17TG18GA21TG22CG	gp3b	1	0	2.59993	0.001	-11.3443
1391	GATATATATATACACACATGGAA	gga-mir-466-p3_5ss1TG19CT20AG21CG23TA	gp3b	1	0	2.59993	0.001	-11.3443
1392	TGGGCTTGTTTAGCTTGGAGAGGA	PC-3p-6599516_1	gp4a	1	0	2.59993	0.001	-11.3443
1393	GCCCTGGCTGGGTGTGATTCTTGGC	PC-3p-8013242_1	gp4a	1	0	2.59993	0.001	-11.3443
1394	CATGCAGTACTCGGGGAGGGCCCCTTT	hsa-mir-4478-p3_6ss12AC17CA19AG23TC25AT27CT	gp3b	1	0	2.59993	0.001	-11.3443
1395	CTCTCCATCATTCTCTGGCAGTCCTGG	PC-5p-7063962_1	gp4a	1	0	2.59993	0.001	-11.3443
1396	TACTGTTGGCTTTCTGGGCTG	PC-5p-8458516_1	gp4a	1	0	2.59993	0.001	-11.3443
1397	ATTTCAGGGACGGGACACAGTCAGAA	xtr-mir-193-p5_13ss1GA6GA8AG10TA16TC17TA18TC19TA21GT22GC23GA25CA26GA	gp3b	1	0	2.59993	0.001	-11.3443
1398	GCATTCTTGTGGCGAAGCTGGCTG	PC-5p-5519554_1	gp4a	1	0	2.59993	0.001	-11.3443
1399	TGGATGCAGGCCCGGCGGAACCAGGGGT	ppy-mir-658-p5_10ss4TA17CG18CG19GA20CA23GA24CG25CG26AG28CT	gp3b	1	0	2.59993	0.001	-11.3443
1400	GGGCGGGAGGGAGGG	pma-mir-92a-p5_L-3R+3_7ss5TG6CG8CG10CG11TA13AG15GA	gp3b	1	0	2.59993	0.001	-11.3443
1401	GCTGATTTTATCTATGCT	gga-mir-1806-p5_2ss16TG18CT	gp3b	1	0	2.59993	0.001	-11.3443
1402	GAGCGGAGCGCGGCC	gga-mir-1765-p5	gp1a	1	0	2.59993	0.001	-11.3443
1403	GAGGAAGAAAGGGCTGAACCCACA	hsa-mir-3916-p5_8ss11TG17GA18TA19TC21TC22CA23AC24GA	gp3b	1	0	2.59993	0.001	-11.3443
1404	ATCAGGTCCCATGGATT	PC-5p-8211746_1	gp4a	1	0	2.59993	0.001	-11.3443
1405	CAGCTGGAGAGCTGGCATTGCCCT	mmu-mir-690-p3_6ss12AC17TA18CT19AT22TC23GC	gp3b	1	0	2.59993	0.001	-11.3443
1406	TGACCCATCTCTGGAGGCA	PC-3p-8927810_1	gp4a	1	0	2.59993	0.001	-11.3443
1407	TGAGACTGAAACAAAATGGCGCCC	dre-mir-2196-p3_8ss4AG17AT19TG20AC21AG22TC23AC24AC	gp3b	1	0	2.59993	0.001	-11.3443
1408	TACTCTGTGTTGGTGAGGCCTC	PC-5p-5855829_1	gp4a	1	0	2.59993	0.001	-11.3443
1409	TGCCCAGCGAGGTTGTGGATGCC	PC-5p-5823893_1	gp4a	1	0	2.59993	0.001	-11.3443
1410	TATGATTGAGTGACCCACCTGGTGGATG	PC-5p-9337452_1	gp4a	1	0	2.59993	0.001	-11.3443
1411	TAGGAAGGGATAGATA	eca-mir-684-p5_1ss16TA	gp3a	1	0	2.59993	0.001	-11.3443
1412	ACTGCAGAGCCAGGGACTGGTTTGTT	hsa-mir-3155b-p5_R+1_6ss12TA17AC18GT21AT22G-23CT	gp3b	1	0	2.59993	0.001	-11.3443
1413	AAGCTGGGAGGGAGTGTTCATCTGCC	PC-3p-8337058_1	gp4a	1	0	2.59993	0.001	-11.3443
1414	GGTGATTGTCTCCCTCTACTCAG	PC-3p-6904955_1	gp4a	1	0	2.59993	0.001	-11.3443
1415	CTCTGGGCAGATGAATTG	PC-3p-7201758_1	gp4a	1	0	2.59993	0.001	-11.3443
1416	CTTGGTGTCATCCACAAACTTTCTGAGGG	PC-3p-3448534_2	gp4a	1	0	2.59993	0.001	-11.3443
1417	ACCAAGCTGTGTGGTGCAATCAAC	PC-3p-6936582_1	gp4a	1	0	2.59993	0.001	-11.3443
1418	TTTAAGGACATCCTTCTGAGAG	PC-3p-7574293_1	gp4a	1	0	2.59993	0.001	-11.3443
1419	AGGGAGAGCTGACAGCA	PC-5p-1712529_3	gp4a	1	0	2.59993	0.001	-11.3443
1420	AGGATGAGGGGAAATGGCCA	PC-3p-7022672_1	gp4a	1	0	2.59993	0.001	-11.3443
1421	AGCCTCTGCAGATCG	PC-3p-6367609_1	gp4a	1	0	2.59993	0.001	-11.3443
1422	ATGTGGAGCACAGCTGGCGGT	PC-5p-10011736_1	gp4a	1	0	2.59993	0.001	-11.3443
1423	CTGCCTCTGCATCCC	mmu-mir-3470b-p3_1ss11CA	gp3a	1	0	2.59993	0.001	-11.3443
1424	CAAGACAGGGCTGCATGTGCGCAATA	bta-mir-2313-p5_R+1_6ss5GA18CT19AG20TC21TG24C-	gp3b	1	0	2.59993	0.001	-11.3443
1425	TTTGTTGTCTGAGGA	mml-mir-520g-p5	gp3a	1	0	2.59993	0.001	-11.3443
1426	ACAGCCTGAACCACTGACTGAGCA	PC-3p-9954164_1	gp4a	1	0	2.59993	0.001	-11.3443
1427	TAAAGAGCGTGTTGGGAA	PC-3p-4348736_1	gp4a	1	0	2.59993	0.001	-11.3443
1428	GCTCAGGCAGCTCGGAGGTCTGT	bta-mir-2400-p3_8ss3AT17CG18TG19GT20AC21AT22AG23CT	gp3b	1	0	2.59993	0.001	-11.3443
1429	NTCAAGAAGCCAGGGCCTCCACA	PC-3p-7946534_1	gp4a	1	0	2.59993	0.001	-11.3443
1430	ACATAGTACTCCAGATGTGGCCTCA	PC-3p-7702506_1	gp4a	1	0	2.59993	0.001	-11.3443
1431	TGTGGATGACACCAAGCTGAGTGG	PC-3p-6850389_1	gp4a	1	0	2.59993	0.001	-11.3443
1432	AGGCTGTCCAGTGAGGCTGTGGAT	PC-5p-7340271_1	gp4a	1	0	2.59993	0.001	-11.3443
1433	GTCTGGGGATCAGGGCTTGGCCTTT	PC-3p-6013742_1	gp4a	1	0	2.59993	0.001	-11.3443
1434	NGCATCTCTGCTGCTTTTCGTTTCCGTC	gga-mir-1749-p3_10ss1TN17GT18GT20TG21CT23GT24TC25TC26CG27CT	gp3b	1	0	2.59993	0.001	-11.3443
1435	TTTCATCTCAACTGCAACAACCTT	cfa-mir-1836-p3_7ss11TA17CA18TC19GA20CA23AT24GT	gp3b	1	0	2.59993	0.001	-11.3443
1436	TGATAGTGGAATGCAAGAT	hsa-mir-5698-p5_3ss5TA17AG18GA	gp3b	1	0	2.59993	0.001	-11.3443
1437	AGCCACTCTCTGCCATCTATCAGCACT	PC-5p-5984645_1	gp4a	1	0	2.59993	0.001	-11.3443
1438	AGGTGACGTGGAAGAAGA	PC-5p-4210779_1	gp4a	1	0	2.59993	0.001	-11.3443
1439	AACTTGCTGAGGGTGCACTTGATA	PC-3p-9796667_1	gp4a	1	0	2.59993	0.001	-11.3443
1440	ACCTGCTGTTACTGGTAGCCCTCCAGG	PC-5p-8250362_1	gp4a	1	0	2.59993	0.001	-11.3443
1441	AAGTGGATGATGGAGAACACAACCGC	hsa-mir-3691-p5_9ss1TA17CA18TC19CA20GC21GA22TA23AC25CG	gp3b	1	0	2.59993	0.001	-11.3443
1442	ATATTTTGCCTGGATTTAA	PC-3p-8417143_1	gp4a	1	0	2.59993	0.001	-11.3443
1443	ACAGCCGGACAGGACCCGAGATG	hsa-mir-4737-p3_4ss8CG17GC18AG19GA	gp3b	1	0	2.59993	0.001	-11.3443
1444	AGGTCAGAGGTCGATCCTGGG	mmu-miR-540-3p_R+1	gp3a	1	0	2.59993	0.001	-11.3443
1445	GCTGGGGCTCTTCTGGGTAAGGGCAA	PC-3p-4925587_1	gp4a	1	0	2.59993	0.001	-11.3443
1446	CTGAGGATAAGGAGAAGGCAG	PC-5p-2246950_2	gp4a	1	0	2.59993	0.001	-11.3443
1447	TGACTGCACTGCTCAGCTTGGTGT	PC-5p-9533381_1	gp4a	1	0	2.59993	0.001	-11.3443
1448	CATTTCCCTTCCTGGTGCGCATTGCCA	hsa-mir-5680-p5_R-1_8ss16-T17AG19AG22CT23AT25GC26AC27GA	gp3b	1	0	2.59993	0.001	-11.3443
1449	AACAACATGTTTGCCTGGAGACGT	PC-3p-9745419_1	gp4a	1	0	2.59993	0.001	-11.3443
1450	AGAGCATTGCAGGCTGCG	mmu-mir-1955-p3_2ss12TG17GC	gp3b	1	0	2.59993	0.001	-11.3443
1451	TAGGAAGGAAAGGAGC	PC-3p-757105_5	gp4a	1	0	2.59993	0.001	-11.3443
1452	ATCAGCACAGAGTAGAGGGG	PC-5p-3823430_1	gp4a	1	0	2.59993	0.001	-11.3443
1453	TTGTGGGAAGGCAGAGGAGGATT	PC-3p-6116921_1	gp4a	1	0	2.59993	0.001	-11.3443
1454	TGCCCAGGGAGGTGGTGGAGTTACT	PC-5p-5805009_1	gp4a	1	0	2.59993	0.001	-11.3443
1455	CAAGGCTGTGTGCTGTTCCCAGAGGT	bta-mir-449d-p5_9ss1GC17GT18GC19AC20GC21GA23GA24AG26CT	gp3b	1	0	2.59993	0.001	-11.3443
1456	GCAGTCAGTGATTTCATGTATATAT	PC-5p-8796909_1	gp4a	1	0	2.59993	0.001	-11.3443
1457	CTTCTGCAGCTCTGGTCTGACGCA	hsa-mir-4660-p5_7ss17GC18GT19AG21AC22AG23TC24GA	gp3b	1	0	2.59993	0.001	-11.3443
1458	AAGGAATGGATGGATAATGA	PC-5p-2472181_2	gp4a	1	0	2.59993	0.001	-11.3443
1459	TGGGGTGGGTTGGGG	bta-mir-2888-1-p3_2ss1GT10GT	gp3b	1	0	2.59993	0.001	-11.3443
1460	TGGGGAGGACAGAGACCTGCA	PC-5p-914113_4	gp4a	1	0	2.59993	0.001	-11.3443
1461	TTCTTAGGTGTAAAATGGAAGATGGG	hsa-mir-4801-p5_7ss7TG18TG21TG23AT24CG25AG26TG	gp3b	1	0	2.59993	0.001	-11.3443
1462	TTCCTAAGACAGGGGTGGCCCA	PC-5p-9890039_1	gp4a	1	0	2.59993	0.001	-11.3443
1463	GGAAGGAGAGGAGGTTCTTTGA	PC-5p-6467610_1	gp4a	1	0	2.59993	0.001	-11.3443
1464	ATGGCCTCAAGTTGCTCCAGGAGAG	PC-3p-4519142_1	gp4a	1	0	2.59993	0.001	-11.3443
1465	GGAGTGTACCTGTCCAAGCCATG	PC-3p-6683508_1	gp4a	1	0	2.59993	0.001	-11.3443
1466	TACAGATCAGGAAGGCAAAGGTAACTG	eca-mir-551b-p3_10ss2GA7AT9GA17GA19CA20CG21CG22AT23TA27TG	gp3b	1	0	2.59993	0.001	-11.3443
1467	GCGGACAGCGAGCCATCGTGTAAATC	ppy-mir-658-p3_12ss3TG11CA13AC15TA16CT17AC19GT21CT22GA23GA25GT26GC	gp3b	1	0	2.59993	0.001	-11.3443
1468	AAATTGGAGGGAAGT	PC-3p-7933904_1	gp4a	1	0	2.59993	0.001	-11.3443
1469	CTCCGTCTTATCAGGTTGCAGAGGT	aca-mir-875-p5_9ss4AC6CT17GT18TG19TC20GA21TG23TG24AG	gp3b	1	0	2.59993	0.001	-11.3443
1470	GTTTGTGGGCTCAGAGGGGCCCA	tgu-mir-2977-p5_7ss14AG17CG18TG19TG20GC21TC23GA	gp3b	1	0	2.59993	0.001	-11.3443
1471	CTCCTGAGAAGTTTCACCGAGTCG	gga-mir-1634-p5_6ss16CA17AC19AG20TA22GT23AC	gp3b	1	0	2.59993	0.001	-11.3443
1472	TCCAGGGATGGGGCACCTACAGC	PC-3p-3852588_1	gp4a	1	0	2.59993	0.001	-11.3443
1473	GGTTGTTGGGGTTGT	bta-mir-2434-p5_1ss14TG	gp3b	1	0	2.59993	0.001	-11.3443
1474	TTCGGCGCTGGGCTCTTCC	mmu-mir-2182-p3	gp1b	1	0	2.59993	0.001	-11.3443
1475	CACGCCCTGAGTACACGGCCCCGCAT	PC-5p-4589525_1	gp4a	1	0	2.59993	0.001	-11.3443
1476	TAATTTGAGCCCTGTAGCTGGTTA	PC-5p-7372230_1	gp4a	1	0	2.59993	0.001	-11.3443
1477	GTGGTGTGGAGCAGCCCAGGATAGCC	bta-mir-2348-p5_R-3_6ss13GA18TA19-G20-G21-A23TA	gp3b	1	0	2.59993	0.001	-11.3443
1478	GCTACAACACAGGACATGGGAG	aca-miR-187*_2ss13AG21CA	gp1a	1	0	2.59993	0.001	-11.3443
1479	GCCTGGACGGGGCAGCGTTGGCTGT	mml-mir-1226-p5_7ss8TC17TG18GT19GT21AG22TC23GT	gp3b	1	0	2.59993	0.001	-11.3443
1480	GCCTGGGACAGAGGGTCTGGTTT	mml-mir-584-p5_7ss10TA15AG16AT17TC19TG21CT23GT	gp3b	1	0	2.59993	0.001	-11.3443
1481	ACTTCTCCAGCCTGTCCAGGTCCCTATGG	PC-5p-9613663_1	gp4a	1	0	2.59993	0.001	-11.3443
1482	CTGCTGCAGAGAATGGCCCTGAGCACT	age-mir-509a-p5_R+1_8ss13GA18AC19A-20TC23TA24AG25TC27TC	gp3b	1	0	2.59993	0.001	-11.3443
1483	TTTGGTCACAGCAACTCCAGGCAACCCT	PC-3p-7279226_1	gp4a	1	0	2.59993	0.001	-11.3443
1484	TGAGGAACTGTGCAGA	PC-5p-4813768_1	gp4a	1	0	2.59993	0.001	-11.3443
1485	TGAAGAATGTGGGCCTGGCAAA	PC-5p-8493388_1	gp4a	0.95	0	2.46994	0.001	-11.2703
1486	TGGGCTGTGCTTTGGGGACTGC	PC-5p-1095893_4	gp4a	0.857143	0	2.22851	0.001	-11.1219
1487	GGCTGAGGTTGGGCCGCCCGCTCA	PC-3p-1839750_3	gp4a	0.8	0	2.07995	0.001	-11.0223
1488	TTTGTACTGATGGATG	PC-5p-1068259_4	gp4a	0.75	0	1.94995	0.001	-10.9292
1489	CAGGGTTCAGGTCCCTGTTCGGTCGCCA	mmu-mir-5097-p3_3ss10TG21AG23GT	gp2b	0.666667	0	1.73329	0.001	-10.7593
1490	TGCCCAGTGAGGTTGTGGATGCT	PC-5p-2183145_2	gp4a	0.666667	0	1.73329	0.001	-10.7593
1491	GATGTTCTGAGCAAGTTTGCTGATGA	PC-5p-1950470_2	gp4a	0.666667	0	1.73329	0.001	-10.7593
1492	TTCCACTTGGGCTCTGTATCATGCA	PC-5p-6726672_1	gp4a	0.666667	0	1.73329	0.001	-10.7593
1493	CAGACTCGGTGGCTGTCTGTGGGGACT	PC-5p-2511492_2	gp4a	0.666667	0	1.73329	0.001	-10.7593
1494	GGAAGTGTGGCACAGGGCTGTGGG	PC-3p-499796_7	gp4a	0.571429	0	1.48568	0.001	-10.5369
1495	AATCATTCACGGACAACACTT	mmu-miR-382-3p_L+2R-3	gp3a	0.5	0	1.29997	0.001	-10.3443
1496	CTGAGTCAGGGGGCAA	cfa-mir-631-p3_1ss13CG	gp3a	0.5	0	1.29997	0.001	-10.3443
1497	TGTCAGGTCAGGCATTTCCT	PC-5p-8225044_1	gp4a	0.5	0	1.29997	0.001	-10.3443
1498	CTAGATCAGGTTGCCCAGGA	PC-3p-1377644_3	gp4a	0.5	0	1.29997	0.001	-10.3443
1499	AAAAGCCTGAGGACTA	PC-3p-7051599_1	gp4a	0.5	0	1.29997	0.001	-10.3443
1500	AAGTGACTGGAGATG	tgu-mir-139-p3	gp3a	0.5	0	1.29997	0.001	-10.3443
1501	GAAGTGGGGCTGGCCGCAGAGG	PC-3p-7622712_1	gp4a	0.5	0	1.29997	0.001	-10.3443
1502	TGAGGTCCCTGACAGAAGCCTGA	PC-3p-8228317_1	gp4a	0.5	0	1.29997	0.001	-10.3443
1503	AGGTTACCCGAGCAACTTTGCAT	eca-miR-409-5p	gp3a	0.5	0	1.29997	0.001	-10.3443
1504	GTGTGATCCCGTGTTTTATTGGACTTA	hsa-mir-3689e-p5_9ss8AC9TC11AG14GT17CT18CA20GT24GC25GT	gp3b	0.5	0	1.29997	0.001	-10.3443
1505	CACCAGATCAGGCTGCTGAGGGCC	PC-5p-8392254_1	gp4a	0.5	0	1.29997	0.001	-10.3443
1506	AGGCAACGCTACGGGCTTG	PC-5p-3202416_2	gp4a	0.5	0	1.29997	0.001	-10.3443
1507	CGTTGCAGGGGAGTTGGACTAGATG	PC-3p-1871413_2	gp4a	0.5	0	1.29997	0.001	-10.3443
1508	TTCCAAGAGCTCTGCATCTTTCCTGT	PC-3p-7706493_1	gp4a	0.5	0	1.29997	0.001	-10.3443
1509	TGTGCTGTGAGACCTCACCTGGAGA	PC-5p-8851935_1	gp4a	0.5	0	1.29997	0.001	-10.3443
1510	TTTGTTGTCTGAGAGAAGAAGCCAAACC	mml-mir-520g-p3_11ss14GA15AG18AG20CA21AG22AC23AC24GA25TA26GA28TC	gp3b	0.5	0	1.29997	0.001	-10.3443
1511	TGGGGCACGGGTCAGGGACATTT	PC-3p-6088711_1	gp4a	0.5	0	1.29997	0.001	-10.3443
1512	TTCTGTAGGCCCCTTCGGG	PC-3p-1956583_2	gp4a	0.5	0	1.29997	0.001	-10.3443
1513	TTCAGCAAAGCCTTTGACACAGTC	PC-5p-4965342_1	gp4a	0.5	0	1.29997	0.001	-10.3443
1514	GTTCATTGCAGTGGAGTTGGA	PC-3p-9679214_1	gp4a	0.5	0	1.29997	0.001	-10.3443
1515	TGTATGTATGTATGTA	mmu-mir-297a-1-p5	gp3a	0.5	0	1.29997	0.001	-10.3443
1516	TATGTATGTATGTATATATCAAGCTGAC	hsa-mir-4536-2-p3_R+1_8ss17AT19AT20G-23GA25GC26CT27AG28GA	gp3a	0.5	0	1.29997	0.001	-10.3443
1517	AGCTGTGCTGTTGTTTGGATCTT	dre-mir-737-p5_7ss1TA17TG18TG19TA21AC22GT23GT	gp3b	0.5	0	1.29997	0.001	-10.3443
1518	AGGGATGGGGAGAGCTGG	PC-5p-2240779_2	gp4a	0.5	0	1.29997	0.001	-10.3443
1519	TAAGGGCTGACTGCCACTGGGGAAGGGT	PC-5p-3630026_1	gp4a	0.5	0	1.29997	0.001	-10.3443
1520	ACTGACAGTGGGGTTGAGTGCA	PC-5p-6346543_1	gp4a	0.5	0	1.29997	0.001	-10.3443
1521	NAAACTCACATACAGGATCAGCCG	mmu-mir-669h-p3_9ss1CN3CA11CT18AT19TC20GA21AG23AC24CG	gp3b	0.5	0	1.29997	0.001	-10.3443
1522	TCCTGGGCTGCTTCTTGG	PC-5p-2566345_2	gp4a	0.5	0	1.29997	0.001	-10.3443
1523	TGCTGGATCTGGGATCACAATGCA	cfa-mir-200a-p5_12ss9TC11CG12TG13TG14GA15GT17TA18TC19GA21CT22TG24TA	gp3b	0.5	0	1.29997	0.001	-10.3443
1524	TCGGTCTTCACTGGTGGCCAGGA	PC-3p-4391695_1	gp4a	0.5	0	1.29997	0.001	-10.3443
1525	TATCTAAGAAGGGCTGTT	PC-3p-1481267_3	gp4a	0.5	0	1.29997	0.001	-10.3443
1526	TGGATTTGAAGAGTGGACT	PC-3p-1295894_3	gp4a	0.5	0	1.29997	0.001	-10.3443
1527	TATGAAACCCTGCAGGACCTGAATG	PC-3p-8226385_1	gp4a	0.5	0	1.29997	0.001	-10.3443
1528	AGGCAGTGTAATTAGCTGATTGT	eca-miR-34b-5p	gp3a	0.5	0	1.29997	0.001	-10.3443
1529	GAGTCAGGGTGGGGCTGAGGGTTTTGT	hsa-mir-937-p5_8ss18GA19CG20CG21CG22CT23CT25GT26CG	gp3b	0.5	0	1.29997	0.001	-10.3443
1530	CAGGGTCCTGGCAGACATGGGGA	PC-3p-382911_9	gp4a	0.5	0	1.29997	0.001	-10.3443
1531	ATGGAGCTGCATCAGGGGAGGG	PC-3p-1384384_3	gp4a	0.5	0	1.29997	0.001	-10.3443
1532	TGAGGATGAAACACAGATAGG	cfa-mir-329b-p3_4ss16CG17CA19GA21TG	gp3a	0.5	0	1.29997	0.001	-10.3443
1533	CCAGGATGAAGAGGTGGACGAGAGG	PC-5p-3209894_2	gp4a	0.5	0	1.29997	0.001	-10.3443
1534	TGAAGAGTGGACTATTTGGTG	PC-3p-5816781_1	gp4a	0.5	0	1.29997	0.001	-10.3443
1535	AAGCCACAGACACTGCAAGT	PC-3p-4931159_1	gp4a	0.5	0	1.29997	0.001	-10.3443
1536	CACTCCAGATGGGGCCTCACAAGA	PC-3p-9779805_1	gp4a	0.5	0	1.29997	0.001	-10.3443
1537	TTCAGGACACTGGTAGGGAGA	PC-5p-6360413_1	gp4a	0.5	0	1.29997	0.001	-10.3443
1538	TAGGTAGATAGATAGATAG	PC-3p-9023626_1	gp4a	0.5	0	1.29997	0.001	-10.3443
1539	ATTAGGAGTAGTCAGCA	PC-5p-2702128_2	gp4a	0.5	0	1.29997	0.001	-10.3443
1540	AGCTGTATCCTGGGTTGCATCAAG	PC-3p-4928134_1	gp4a	0.5	0	1.29997	0.001	-10.3443
1541	GAGTGTAGACCTGTTGTAGAGG	PC-3p-6135622_1	gp4a	0.5	0	1.29997	0.001	-10.3443
1542	TGCCAGCCGCCATGTTTGGGCCA	PC-3p-8240663_1	gp4a	0.5	0	1.29997	0.001	-10.3443
1543	GGAACATGGTTAGTGGGCATG	PC-3p-6344912_1	gp4a	0.5	0	1.29997	0.001	-10.3443
1544	GGGAGCCAGGAAGTATTGATGT	mmu-miR-505-5p_R-1	gp3a	0.5	0	1.29997	0.001	-10.3443
1545	TGCAGGTGATGGATGTAGGGATGGTC	eca-mir-671-p3_10ss3GC17TA18TG19TG20CG21CA23CG24CG25GT26GC	gp3b	0.5	0	1.29997	0.001	-10.3443
1546	ATTGCAGGGGAGTTGGACTAGATGGT	PC-3p-1742925_3	gp4a	0.5	0	1.29997	0.001	-10.3443
1547	NAAGATCTTTGACATGACCAACGGG	PC-5p-5894809_1	gp4a	0.5	0	1.29997	0.001	-10.3443
1548	TGCTGATGCTGGCGGCTATTATT	ptr-mir-598-p5_6ss16TC17GT20CT21CA22CT23GT	gp3a	0.5	0	1.29997	0.001	-10.3443
1549	GAGGTTTTCTGGGTCTCTGTTTC	cfa-miR-329a_L-1R+1_1ss16TC	gp3a	0.5	0	1.29997	0.001	-10.3443
1550	TGCCCAGAGGGGTTGTGGAATCTCCTC	PC-5p-2890747_2	gp4a	0.5	0	1.29997	0.001	-10.3443
1551	TGGAGATGGATCCACCTCCATGGG	PC-5p-2281482_2	gp4a	0.5	0	1.29997	0.001	-10.3443
1552	TGTGATCTTGAAGAATGCAGNCCTGGC	PC-5p-3371434_2	gp4a	2.33333	0.166667	6.06651	0.0641006	-6.56438
1553	TGGATGTTGGTGGGATGGCAGTAGA	PC-3p-8588027_1	gp4a	1.16667	0.125	3.03326	0.0480755	-5.97942
1554	TGTGATCTTGAAGAATGTGGGCCTGGC	PC-5p-2315497_2	gp4a	2.61667	0.333333	6.80316	0.128201	-5.72972
1555	TGTGATCTTGAAGAATGTGGGCC	PC-5p-2490131_2	gp4a	2.25	0.333333	5.84985	0.128201	-5.51192
1556	TACTCCAGATGAGGCCTCACCA	PC-3p-2773906_2	gp4a	2	0.333333	5.19987	0.128201	-5.34199
1557	CAAGACCTGTCTGGACACC	PC-3p-6739026_1	gp4a	1	0.166667	2.59993	0.0641006	-5.34199
1558	ATCTTCTGCACTCTGAACAGGACTCCA	PC-3p-3072245_2	gp4a	1.66667	0.333333	4.33322	0.128201	-5.07896
1559	TGCTCAGGGACGTGATTTAGCAGAG	PC-3p-1057123_4	gp4a	1.25	0.25	3.24992	0.0961509	-5.07896
1560	TATTCAAGACCTGCCTGGACACCTA	PC-3p-8571068_1	gp4a	1.25	0.25	3.24992	0.0961509	-5.07896
1561	ACTGGGGAGCCCAGAACTGGACACAATA	PC-5p-2337826_2	gp4a	2.5	0.5	6.49983	0.192302	-5.07896
1562	GTCATACACGGCTCTCCTCTCT	eca-miR-485-3p	gp3a	2	0.5	5.19987	0.192302	-4.75703
1563	TAAGGATGTGGTGGAGGACCATG	PC-5p-2076328_2	gp4a	2	0.5	5.19987	0.192302	-4.75703
1564	CACACAGGTAGGCGTCC	PC-5p-2878444_2	gp4a	2	0.5	5.19987	0.192302	-4.75703
1565	AGGAGTGCTGATAGATGATGGA	PC-3p-1744209_3	gp4a	1.98611	0.511111	5.16376	0.196575	-4.71527
1566	GACTTGCTGAGGGTGCACTCCATTCC	PC-3p-5816431_1	gp4a	1	0.333333	2.59993	0.128201	-4.34199
1567	AGGCAGTGTATTGTTAGTTTGCTTT	xtr-mir-449a-p5_6ss11AT18CT20GT22TC24GT25GT	gp3b	1	0.333333	2.59993	0.128201	-4.34199
1568	TACTATGGTTAGGTTGTGGTT	PC-5p-2007636_2	gp4a	1	0.333333	2.59993	0.128201	-4.34199
1569	AAAGCGCTGCCCAGACCTCTGGCA	PC-5p-1656504_3	gp4a	3	1	7.7998	0.384604	-4.34199
1570	AATTTAGGTTGGATATCA	PC-5p-2044768_2	gp4a	1.5	0.5	3.8999	0.192302	-4.34199
1571	TACTGTGTTCAGTTTTGGGCTCCTC	PC-5p-1159865_3	gp4a	3	1	7.7998	0.384604	-4.34199
1572	TTCAGTGTTATAGATTTAAAGGATGCC	PC-5p-2790837_2	gp4a	1.5	0.5	3.8999	0.192302	-4.34199
1573	CACTGCCTGTCGCATCCACC	PC-3p-6782779_1	gp4a	3	1	7.7998	0.384604	-4.34199
1574	CCGTCCTGAGGTTGTTGAGCTG	mmu-miR-676-3p_R+1	gp3a	3	1	7.7998	0.384604	-4.34199
1575	GTGGATGGTTGGACTGGGCGATCCC	PC-5p-7266378_1	gp4a	3	1	7.7998	0.384604	-4.34199
1576	TTTAATGGCAGAACTGGAACACGGG	mml-mir-548a-p3_R+1_13ss1AT2AT5CA11AG12TA13T-17TG18TG19TA20CA22TA24CG25AG	gp3b	0.5	0.166667	1.29997	0.0641006	-4.34199
1577	TACTCCAGACGGGGCCTCACA	PC-3p-1825888_3	gp4a	1.33333	0.5	3.46658	0.192302	-4.17207
1578	TGGAGACGCGGCCCTGTTGGAGT	tgu-miR-139*_2ss7TC22AG	gp3b	2.5	1	6.49983	0.384604	-4.07896
1579	TGCCCAGTGAGGTTGTGGATGCCT	PC-5p-1973833_2	gp4a	2.5	1	6.49983	0.384604	-4.07896
1580	CAGGTAGGTGTCCAGGTGGGTCTT	PC-5p-4377703_1	gp4a	0.5	0.25	1.29997	0.0961509	-3.75703
1581	TTGGAGAAGTGTGGATTTGATGGAT	PC-3p-2850556_2	gp4a	2	1	5.19987	0.384604	-3.75703
1582	AACCCGTAGATCCGAACTTGCG	aca-miR-99b_R-1	gp2b	2	1	5.19987	0.384604	-3.75703
1583	ATCGGTTGGGTTCGCGGTG	PC-3p-3211105_2	gp4a	2	1	5.19987	0.384604	-3.75703
1584	GACTGGTCCAGGGGCTCCCTGTATACTTG	PC-5p-4426129_1	gp4a	2	1	5.19987	0.384604	-3.75703
1585	TGCAGACAGAATGGGGACCT	PC-5p-4529366_1	gp4a	2	1	5.19987	0.384604	-3.75703
1586	TGTGCCTGCTGTGCTGGCTGGAGGGG	pma-mir-24-p5_8ss8AG13TG17AG19AT20TG21CG24TG25CG	gp3b	2	1	5.19987	0.384604	-3.75703
1587	ATGGAGCTGTTGGAGAGGGTCCAG	PC-3p-5115892_1	gp4a	2	1	5.19987	0.384604	-3.75703
1588	CTGGGAGATGTAGTC	aca-mir-5408c-p3	gp3a	2	1	5.19987	0.384604	-3.75703
1589	ACGAACTTACTGAGGGTGCACTCGATGCC	PC-3p-8338195_1	gp4a	2	1	5.19987	0.384604	-3.75703
1590	CAGGAGTCTGTCTTGGGA	PC-3p-4195838_1	gp4a	1	0.5	2.59993	0.192302	-3.75703
1591	TAGAATGGCCTGGGTTGAATAGGA	PC-5p-4343439_1	gp4a	1	0.5	2.59993	0.192302	-3.75703
1592	AAAGACCTAGAAGATCATCCAGTC	PC-3p-2960766_2	gp4a	1	0.5	2.59993	0.192302	-3.75703
1593	TGCCCAGGTAGGTTGTGGATA	PC-5p-9179397_1	gp4a	2	1	5.19987	0.384604	-3.75703
1594	GTTTTGCACTTGGGTTGAGGTAAT	PC-3p-6095692_1	gp4a	2	1	5.19987	0.384604	-3.75703
1595	TGAATGGCAGCACAGACTTCAGGTGTG	PC-3p-4603746_1	gp4a	2	1	5.19987	0.384604	-3.75703
1596	TATTGATGACCTGGATGATGGC	PC-3p-1203189_3	gp4a	2	1	5.19987	0.384604	-3.75703
1597	AGGAGGACGAGGAGGA	mmu-miR-1895_L-6	gp3a	2	1	5.19987	0.384604	-3.75703
1598	NTAGGTAGTAGTTTGTACAGTT	mmu-miR-3962_L+2_1ss20TG	gp3b	2	1	5.19987	0.384604	-3.75703
1599	TATGTGCTGTGTCAAATATGTAAGAA	PC-5p-3970111_1	gp4a	2	1	5.19987	0.384604	-3.75703
1600	TTCTGTGATTCTGTGACACATAAGGCAC	gga-mir-3525-p5_R+1_8ss6CT17TC19A-21TA23TA24TA25AG27AC	gp1a	2	1	5.19987	0.384604	-3.75703
1601	AGGGGAGATGAGTGGGAAGGATAAAA	PC-3p-4893195_1	gp4a	2	1	5.19987	0.384604	-3.75703
1602	GCAGATTGAGGGAGGTGA	PC-5p-4698188_1	gp4a	1	0.5	2.59993	0.192302	-3.75703
1603	ATATAGCACCATTTGAAATCGGTTA	xtr-miR-29a_L+3R+1	gp3b	1	0.5	2.59993	0.192302	-3.75703
1604	GTATTAAAAAGAGCATGGCCAGCAGG	PC-3p-8343631_1	gp4a	2	1	5.19987	0.384604	-3.75703
1605	TTCCAACCTTGGTGATTCTATGATTGT	PC-3p-1943612_2	gp4a	2	1	5.19987	0.384604	-3.75703
1606	CCTCAGGCCATCAAGGAAGAGA	PC-3p-2881784_2	gp4a	2.33333	1.5	6.06651	0.576906	-3.39446
1607	GGTCTAGTGGTTAGGAT	bta-mir-2476-p3_1ss15AG	gp2b	2.08377	1.34563	5.41765	0.517536	-3.38794
1608	GATAGGACAATGGGGAATGGTTT	PC-3p-7449597_1	gp4a	1.5	1	3.8999	0.384604	-3.34199
1609	ATAGTTGTGTGTGGATGTGTGT	mmu-miR-669c-5p	gp3a	3	2	7.7998	0.769207	-3.34199
1610	TACTCCAGATGGGGCCTCT	PC-3p-3339799_2	gp4a	3	2	7.7998	0.769207	-3.34199
1611	CAAAGCACACGGCCTGCAGAG	mml-miR-330-3p_L-1R-1	gp3a	1.5	1	3.8999	0.384604	-3.34199
1612	TAGAACTAGAGGGAATGGTTTTA	PC-3p-1514931_3	gp4a	3	2	7.7998	0.769207	-3.34199
1613	TGATGTTGGATAGGCCTTCGATGACA	aca-mir-20b-p3_15ss2AG7GT10CA11AT12CA13TG14TG15AC17AT18GT19TC20AG21CA24CA26GA	gp3b	3	2	7.7998	0.769207	-3.34199
1614	CAGTGGTAGATTTGTTCA	PC-5p-2137717_2	gp4a	1.5	1	3.8999	0.384604	-3.34199
1615	CAGCCAGGTGAGGGAGGCACATGG	PC-5p-2322147_2	gp4a	3	2	7.7998	0.769207	-3.34199
1616	CTACTCGGGAGGCTG	hsa-mir-4419a-p5	gp2b	1.5	1.16667	3.8999	0.448704	-3.1196
1617	TCCTGGTGGACTGGAGACTGGCA	PC-3p-1480454_3	gp4a	2	1.66667	5.19987	0.641006	-3.02006
1618	ACCCATGCTGGCTAGTTCTGATCTC	PC-3p-9072534_1	gp4a	1	1	2.59993	0.384604	-2.75703
1619	TAAGTGTCAAATATT	PC-5p-9117351_1	gp4a	1	1	2.59993	0.384604	-2.75703
1620	TGCCCTGCGTAGGACGTCTCCTCA	PC-3p-5262819_1	gp4a	2	2	5.19987	0.769207	-2.75703
1621	CCAGGCTGGATGGGGTTTTGA	PC-3p-1355483_3	gp4a	1	1	2.59993	0.384604	-2.75703
1622	TTTTGGATTTTTTGATCATGGGGCGGT	hsa-mir-1290-p3_R-1_5ss13GT19-T23AG24TC26CG	gp3b	1	1	2.59993	0.384604	-2.75703
1623	TGCAGTACTGTGTCCAGGTCTGGG	PC-5p-6241944_1	gp4a	1	1	2.59993	0.384604	-2.75703
1624	ACCTGGGAGAAGAGGCTGACACCC	PC-5p-7629211_1	gp4a	1	1	2.59993	0.384604	-2.75703
1625	ATGTAATGATGTAGAATAAGGGGT	PC-5p-2958966_2	gp4a	2.5	2.5	6.49983	0.961509	-2.75703
1626	AACCTGGACAGGCTGGAGAGGTGG	PC-3p-2198879_2	gp4a	2	2	5.19987	0.769207	-2.75703
1627	TAGAATCATAGAATGTTTTGGG	PC-5p-3494563_1	gp4a	1	1	2.59993	0.384604	-2.75703
1628	TACTCCAGATGGGGCCTCATAAGA	PC-3p-8269950_1	gp4a	1	1	2.59993	0.384604	-2.75703
1629	TGGATTTGAAGGGTGGACTGT	PC-3p-2625807_2	gp4a	2	2	5.19987	0.769207	-2.75703
1630	CTCACTGATCAATGAATGCAAA	mmu-miR-181b-2-3p	gp1a	1	1	2.59993	0.384604	-2.75703
1631	GAGGGAGGATTTAGGTTGGATGTCA	PC-3p-9935478_1	gp4a	1	1	2.59993	0.384604	-2.75703
1632	CATAGAATTACTCAGGTTGGAAAA	PC-5p-8880394_1	gp4a	1	1	2.59993	0.384604	-2.75703
1633	CAGGTTAACTGATCTGTCAGCTCC	PC-3p-3025533_2	gp4a	1	1	2.59993	0.384604	-2.75703
1634	TTTGTTCGTTCGGCTCGCGTTAT	cfa-miR-375_R+1_1ss21GT	gp3b	3	3	7.7998	1.15381	-2.75703
1635	TAATCTCAGCTGGCAACTGTG	gga-miR-216	gp1a	1	1	2.59993	0.384604	-2.75703
1636	TGTGGCCTTCTATGATGGAGTGACA	PC-3p-5186110_1	gp4a	1	1	2.59993	0.384604	-2.75703
1637	ACTGGACTTGGAGTCAGAAAA	cfa-miR-378_R-1_2ss20GA21GA	gp3b	1	1	2.59993	0.384604	-2.75703
1638	TAGCAGCACATCATGGTTTA	cfa-miR-15b	gp2a	1	1	2.59993	0.384604	-2.75703
1639	TGAGAACTGATGGAAATGGCT	PC-5p-2778320_2	gp4a	1	1	2.59993	0.384604	-2.75703
1640	AGGACGGGACGGGACGGGA	PC-5p-5978876_1	gp4a	1	1	2.59993	0.384604	-2.75703
1641	TGTAGGAAATGGCAGTAGC	PC-5p-7119339_1	gp4a	0.5	0.5	1.29997	0.192302	-2.75703
1642	TTCAGCGAGATCTGGACAGGCTG	PC-3p-2882965_2	gp4a	1	1	2.59993	0.384604	-2.75703
1643	TGGATAGTGATGAGTCGGAA	PC-3p-5975724_1	gp4a	1	1	2.59993	0.384604	-2.75703
1644	TAGGTAGACTGCATCAACAGCCTTT	PC-3p-3900809_1	gp4a	1	1	2.59993	0.384604	-2.75703
1645	TTCAAGGCCTGGTTGGATGGGG	PC-3p-4817567_1	gp4a	1	1	2.59993	0.384604	-2.75703
1646	ACTTGTCCACATCTCTCTGCA	PC-3p-2359793_2	gp4a	2	2	5.19987	0.769207	-2.75703
1647	AGGAGGGAGGGAGGG	cfa-mir-149-p3	gp3a	1	1	2.59993	0.384604	-2.75703
1648	GAGGACTGTCTTGGGAACAGCATGGC	PC-3p-2488247_2	gp4a	1	1	2.59993	0.384604	-2.75703
1649	TGGGGAGCCCAGAACTGGACACAA	PC-3p-7482299_1	gp4a	0.5	0.5	1.29997	0.192302	-2.75703
1650	GCGGGCGGGAGGGAAGGAA	mml-mir-92b-p5_2ss15CA18GA	gp2b	0.5	0.5	1.29997	0.192302	-2.75703
1651	AATGAGTAGGAAGAAG	PC-3p-7283094_1	gp4a	1	1	2.59993	0.384604	-2.75703
1652	CATCTTCCAGTACAGTGTTGGA	hsa-miR-141-5p	gp3b	1	1	2.59993	0.384604	-2.75703
1653	ATGGGGCTCTGAGCAACTGA	PC-3p-8418237_1	gp4a	1	1	2.59993	0.384604	-2.75703
1654	AAGGTTTGGGTTTGGTTTTTT	PC-5p-7783825_1	gp4a	1	1	2.59993	0.384604	-2.75703
1655	TGACAGGTTGATGGTTGGAC	PC-5p-6439527_1	gp4a	1	1	2.59993	0.384604	-2.75703
1656	TGTGATTCTGTGATCCCTGT	PC-5p-6043543_1	gp4a	1	1	2.59993	0.384604	-2.75703
1657	GGCAGAGACACAGGGACACCC	pma-mir-4582-p3_3ss3AC17GC20AC	gp3b	1	1	2.59993	0.384604	-2.75703
1658	CTGAGGGTGGAGAGGACT	PC-3p-3410312_2	gp4a	1	1	2.59993	0.384604	-2.75703
1659	TACAGGAAGGGTTGTAAGGA	PC-5p-1997595_2	gp4a	1	1	2.59993	0.384604	-2.75703
1660	CTTGGAGGAAGGTGGGA	PC-5p-4180027_1	gp4a	1	1	2.59993	0.384604	-2.75703
1661	CAGATGGAAAGGGACCTTGGTGT	PC-5p-8533658_1	gp4a	1	1	2.59993	0.384604	-2.75703
1662	GGGGATCAAAGGATATTTAGGCTG	PC-3p-6513766_1	gp4a	1	1	2.59993	0.384604	-2.75703
1663	GCAAAGTCAGGACCCTGA	PC-3p-6880760_1	gp4a	1	1	2.59993	0.384604	-2.75703
1664	GCAGAAGTCGTGGTCC	PC-3p-4253824_1	gp4a	1	1	2.59993	0.384604	-2.75703
1665	TACAGAGGGATCTGGGCAGGCTGGA	PC-5p-833500_4	gp4a	1	1	2.59993	0.384604	-2.75703
1666	TTTCTGGCACAGTGACTCGAGC	PC-3p-1960735_2	gp4a	1	1	2.59993	0.384604	-2.75703
1667	GCTAAAATCAAAGTCTGGA	PC-5p-2569496_2	gp4a	1	1	2.59993	0.384604	-2.75703
1668	AATGCTTACTTGTCTGGACAGA	PC-3p-1450940_3	gp4a	2	2	5.19987	0.769207	-2.75703
1669	ATGCGGGTCGGGGTCT	hsa-mir-3621-p5_1ss2CT	gp3a	1	1	2.59993	0.384604	-2.75703
1670	ACATCATAACATCATATAAA	PC-3p-2591418_2	gp4a	2	2	5.19987	0.769207	-2.75703
1671	ATTGAAAGGCTGCAAA	PC-3p-7232389_1	gp4a	2	2	5.19987	0.769207	-2.75703
1672	TATGAGTGTGGATAGTGATAGGA	PC-3p-8104389_1	gp4a	1	1	2.59993	0.384604	-2.75703
1673	TAATGGGAGGATGGTTGGACTGGA	PC-5p-711195_5	gp4a	1	1	2.59993	0.384604	-2.75703
1674	CCGCAGCAATTCATGTTTTGGA	eca-miR-424_2ss2AC21AG	gp3b	1	1	2.59993	0.384604	-2.75703
1675	CATGGTCAGTGGGCACGGTGGGGA	PC-3p-10045435_1	gp4a	0.5	0.5	1.29997	0.192302	-2.75703
1676	GGGTTGGAACTGGATGAGCACC	PC-5p-8661115_1	gp4a	1	1	2.59993	0.384604	-2.75703
1677	TAGTTCAGATTGGAGGGTGTC	PC-3p-5094061_1	gp4a	1	1	2.59993	0.384604	-2.75703
1678	TCACAGTGAACCGGTCTCTTTTG	pma-miR-128_R+1_1ss22CT	gp3b	1	1	2.59993	0.384604	-2.75703
1679	ATTTGGCCGTCCAGGATCC	PC-5p-5145280_1	gp4a	1	1	2.59993	0.384604	-2.75703
1680	CAGGAGGAGTCAACATA	PC-5p-8158889_1	gp4a	1	1	2.59993	0.384604	-2.75703
1681	CTGGTCAAAAGGAAC	dre-miR-133b*_L-1R-6_1ss11TA	gp3b	1	1	2.59993	0.384604	-2.75703
1682	GGTGGCAGGGAGAAC	mmu-mir-3971-p5_1ss15GC	gp3a	1	1	2.59993	0.384604	-2.75703
1683	CCTTCTCAGAGGACAGA	PC-5p-6253102_1	gp4a	1	1	2.59993	0.384604	-2.75703
1684	AAAGCCCTAACCCCAAAAAGCAT	tgu-miR-129_L+1_1ss9TA	gp3b	1	1	2.59993	0.384604	-2.75703
1685	TGTTTATAGGAGGAGGTGA	PC-5p-4866610_1	gp4a	1	1	2.59993	0.384604	-2.75703
1686	TGCATATATTTTACA	aca-mir-460a-p5_8ss3TC4GA8GA9GT10AT11CT13GA14GC	gp3b	1	1	2.59993	0.384604	-2.75703
1687	TATTAATGCCCCTAAAAATCCT	ptr-mir-365-1-p3_2ss2CA3AT	gp3b	1	1	2.59993	0.384604	-2.75703
1688	GCATGAGCCGACAGTGTGCCCAGGT	PC-3p-9747230_1	gp4a	1	1	2.59993	0.384604	-2.75703
1689	TCAGCAAGTTTGTAGATAACACCAAG	PC-3p-8406161_1	gp4a	1	1	2.59993	0.384604	-2.75703
1690	NATGAGAGTGTCAGTTTTCTCCTGCTAAA	mdo-mir-193-p3_11ss1GN7GA17CT18AT19AC20CT21TC22GC23GT24CG28CA	gp3b	1	1	2.59993	0.384604	-2.75703
1691	GACTGGATGATCTTAGAGGCCTTTTCT	PC-5p-5046232_1	gp4a	1	1	2.59993	0.384604	-2.75703
1692	ACGGGACGGGACGGGACGGGCTA	PC-5p-5618069_1	gp4a	1	1	2.59993	0.384604	-2.75703
1693	AGCAGGAGGGCAGTCTGACA	PC-5p-8352053_1	gp4a	1	1	2.59993	0.384604	-2.75703
1694	GCGGGGGTCGGGGGACGGG	PC-3p-1327016_3	gp4a	1	1	2.59993	0.384604	-2.75703
1695	AGACATTCAAGGTCAGGCTGGAGGG	PC-5p-6717178_1	gp4a	1	1	2.59993	0.384604	-2.75703
1696	TTTTTTGCTCAGAGGGTGGTG	PC-3p-9914627_1	gp4a	1	1	2.59993	0.384604	-2.75703
1697	TGAAATGTTTAGGACAACTTGAT	tgu-miR-203_L-1R+2_1ss17CA	gp3b	1	1	2.59993	0.384604	-2.75703
1698	TAGTAGCAAATATTCAAAC	sha-mir-716a-p5	gp2b	1	1	2.59993	0.384604	-2.75703
1699	TACTGTGTTCGGTTTTGGGCA	PC-5p-866154_4	gp4a	2	2	5.19987	0.769207	-2.75703
1700	CTCTGTTCATTGCAGGGGAGTTGGGC	PC-5p-9148060_1	gp4a	1	1	2.59993	0.384604	-2.75703
1701	TCTGGGCTGTGAGGG	aca-mir-23a-p5_9ss1CT2GC3CT4TG6CG8AT10CT11TG12GA	gp3b	1	1	2.59993	0.384604	-2.75703
1702	ATAGAAAGAGATGAGGTTGGTCAA	PC-3p-4360552_1	gp4a	1	1	2.59993	0.384604	-2.75703
1703	CATATACACACATGCACAC	mmu-miR-669h-3p_L-4R+1	gp3a	1	1	2.59993	0.384604	-2.75703
1704	ACTCGGCACTGGTGAGGCTGCACCT	PC-5p-6466495_1	gp4a	1	1	2.59993	0.384604	-2.75703
1705	CAGTGAGGCAGTGGGCGGTG	PC-5p-9467936_1	gp4a	1	1	2.59993	0.384604	-2.75703
1706	ACTCCAGATGGGGCCTCACAAGAA	PC-3p-2865571_2	gp4a	2	2	5.19987	0.769207	-2.75703
1707	TGGGTGCAGTGGGCTTTTGGA	PC-5p-715772_5	gp4a	1	1	2.59993	0.384604	-2.75703
1708	AAAGATGGACTGTATGGGCAACA	PC-3p-1628501_3	gp4a	1	1	2.59993	0.384604	-2.75703
1709	ATGGATAAGGCATTG	hsa-miR-1261_R-4_1ss12TA	gp3a	1	1	2.59993	0.384604	-2.75703
1710	TCTGCTCCCCAGCCGAGACTACCA	PC-3p-8182080_1	gp4a	1	1	2.59993	0.384604	-2.75703
1711	CACAGCGCATACAATGTGGATA	aca-miR-460a-3p_R+1	gp3a	1	1	2.59993	0.384604	-2.75703
1712	CATTGCAGTCCAGCA	oan-mir-1348-p5	gp3a	1	1	2.59993	0.384604	-2.75703
1713	AGTAGGTCCTGGAAGAGA	PC-3p-2002568_2	gp4a	2	2	5.19987	0.769207	-2.75703
1714	GAACGGGCTGCCCAGGGAGGTTGT	PC-5p-3976400_1	gp4a	1	1	2.59993	0.384604	-2.75703
1715	GATGAGAGAAAGGCTGTTGATGT	PC-5p-3781051_1	gp4a	1	1	2.59993	0.384604	-2.75703
1716	GGCGCCGCCGGGCCCGGCTCGGGCC	mml-mir-1224-p5_8ss13GC16AG18GC19CT20GC21CG22TG24TC	gp3b	2	2	5.19987	0.769207	-2.75703
1717	TGTCTGGATGAGGTGCTACAAGAT	PC-5p-5255433_1	gp4a	2	2	5.19987	0.769207	-2.75703
1718	CATGGGTCAGGGACATTTC	PC-3p-4316053_1	gp4a	0.5	0.5	1.29997	0.192302	-2.75703
1719	GTTGATGAAGATGTTGAACAAGA	PC-3p-4624028_1	gp4a	1	1	2.59993	0.384604	-2.75703
1720	CCAGGTCTGGATGCA	hsa-miR-4786-5p_L-5R-2_1ss11AT	gp3a	1	1	2.59993	0.384604	-2.75703
1721	GTTTTAGCCTTAGCAATT	PC-5p-4736218_1	gp4a	1	1	2.59993	0.384604	-2.75703
1722	AGAGAAGGTTATCAGGAGTAGTCA	PC-5p-9119712_1	gp4a	1	1	2.59993	0.384604	-2.75703
1723	TTGGGAGGGCGGGAGGAAG	PC-3p-7381070_1	gp4a	1	1	2.59993	0.384604	-2.75703
1724	ACCTGGGAGCAGAGGCCGACCC	PC-3p-1842439_3	gp4a	1	1	2.59993	0.384604	-2.75703
1725	AATCACAGAATCATAGAATCACAAG	PC-3p-6570172_1	gp4a	1	1	2.59993	0.384604	-2.75703
1726	TTCTTTACTCAGAGGATGGTGA	PC-3p-6344739_1	gp4a	1	1	2.59993	0.384604	-2.75703
1727	ATTGTGTCATATTGTGGGGAAGCATC	PC-5p-6515308_1	gp4a	1	1	2.59993	0.384604	-2.75703
1728	CAGAGATTGTAGGACAGACC	PC-5p-6380279_1	gp4a	1	1	2.59993	0.384604	-2.75703
1729	TGGACCAGAAAGTTGTCATCAATGGATT	PC-3p-4104659_1	gp4a	1	1	2.59993	0.384604	-2.75703
1730	TTCAGCAAAGCCTTTGACACAATCT	PC-3p-4950969_1	gp4a	1	1	2.59993	0.384604	-2.75703
1731	AATCACAGACTGGTTTGGGTT	PC-3p-8668727_1	gp4a	1	1	2.59993	0.384604	-2.75703
1732	AACACCTCCAAGGACGG	PC-5p-4405894_1	gp4a	0.5	0.5	1.29997	0.192302	-2.75703
1733	TCTGTGCTGAGGGCCCTTTG	PC-5p-5737449_1	gp4a	1	1	2.59993	0.384604	-2.75703
1734	ATTCATTAAGGTTGGAAAA	PC-3p-3519356_1	gp4a	1	1	2.59993	0.384604	-2.75703
1735	CAATGTTGGAGGAAA	mmu-mir-1970-p5_1ss3TA	gp3b	1	1	2.59993	0.384604	-2.75703
1736	AGACTGTGCTGGCAGCGTGC	PC-3p-8013272_1	gp4a	1	1	2.59993	0.384604	-2.75703
1737	TTTAAGTGAGTGAGTGGA	PC-3p-8838273_1	gp4a	1	1	2.59993	0.384604	-2.75703
1738	CAGAAGACAGAAGCAAGAAC	PC-3p-6206092_1	gp4a	1	1	2.59993	0.384604	-2.75703
1739	GCAGAGTAGAGAGGGACT	PC-5p-4444670_1	gp4a	1	1	2.59993	0.384604	-2.75703
1740	GGCATTCAAGGCCAGGTTGGATGGGC	PC-3p-2884375_2	gp4a	1	1	2.59993	0.384604	-2.75703
1741	CAGTGACAGTTCAGAC	hsa-miR-2682-5p_L-4R-3_1ss12TA	gp3a	1	1	2.59993	0.384604	-2.75703
1742	AACAGGAGATCCTGGGT	hsa-mir-3676-p5	gp1b	1	1	2.59993	0.384604	-2.75703
1743	GCAGTGTGGAGCCCCACACGACA	PC-3p-7038576_1	gp4a	1	1	2.59993	0.384604	-2.75703
1744	GCCCAGAGGTCACATGACGACATC	aca-mir-125a-p3_R-1_6ss15-T17GA18TC21GC22GA24TC	gp3a	1	1	2.59993	0.384604	-2.75703
1745	ACAGTATTCTGCACATTGGTT	tgu-miR-199-3p_1ss7GT	gp3a	3	3	7.7998	1.15381	-2.75703
1746	GGCTCCCTGTATACTTGATATTGA	PC-5p-3887269_1	gp4a	1	1	2.59993	0.384604	-2.75703
1747	ACTCATAGAATGGTTTGGGTTGGA	PC-5p-8346843_1	gp4a	1	1	2.59993	0.384604	-2.75703
1748	TGGGAGAGGTAGATTGTGTT	PC-5p-1562046_3	gp4a	1.5	1.5	3.8999	0.576906	-2.75703
1749	CAAAGGGATCTGGACAGGCTGGA	PC-5p-9376100_1	gp4a	1	1	2.59993	0.384604	-2.75703
1750	ATATAGGGATTGAAGCCGTGCAA	aca-miR-135-1*_R+1_2ss18AG21TC	gp1a	1	1	2.59993	0.384604	-2.75703
1751	TTCAAGACCTGTTTGGACACCT	PC-3p-6316186_1	gp4a	1	1	2.59993	0.384604	-2.75703
1752	CAGGCTTGGGGCAGAGTGTCT	PC-5p-4249435_1	gp4a	1	1	2.59993	0.384604	-2.75703
1753	TCCAGGTGGAGGCTGGTAACG	PC-5p-6196707_1	gp4a	0.5	0.5	1.29997	0.192302	-2.75703
1754	ACCAGGCTGCCCAGGGAGGTTGTGGAT	PC-5p-6705816_1	gp4a	1	1	2.59993	0.384604	-2.75703
1755	GTGGTGCTCAGGGATATGATTTAG	PC-3p-1445514_3	gp4a	2.83333	2.95	7.36648	1.13458	-2.69882
1756	AACGGTTGGACTGGATGATCTT	PC-5p-3006057_2	gp4a	0.833333	1	2.16661	0.384604	-2.494
1757	GATATTCAAGACCTGCCTGGACGC	PC-3p-1511338_3	gp4a	0.75	1	1.94995	0.384604	-2.34199
1758	TACAGGTGCCTGGGGT	PC-3p-2268911_2	gp4a	1.5	2	3.8999	0.769207	-2.34199
1759	GCTGTAGGGGTTGGAAGGGA	PC-5p-2232711_2	gp4a	2	3	5.19987	1.15381	-2.17207
1760	GATGATCAGAGGGTTGGAGCAGC	PC-3p-755322_5	gp4a	1	1.5	2.59993	0.576906	-2.17207
1761	TGGTGATAGGAGGATGGTT	PC-5p-576343_6	gp4a	1.2	1.8	3.11992	0.692287	-2.17207
1762	CAGTGCAATGATGAAAGGGCAT	xtr-miR-130b	gp3a	2	3	5.19987	1.15381	-2.17207
1763	TAGGTTATCCGTGTTGCCTTCG	eca-miR-154	gp3a	2	3	5.19987	1.15381	-2.17207
1764	GATGTCAGAGGCGGATGTTGGTG	PC-5p-4611543_1	gp4a	1	1.5	2.59993	0.576906	-2.17207
1765	AGCATCAATCAGTACCCCCAGGTC	PC-3p-6584609_1	gp4a	0.333333	0.5	0.866644	0.192302	-2.17207
1766	GTTTGGATGTGGTGCTCAGGGATA	PC-3p-1269307_3	gp4a	0.333333	0.5	0.866644	0.192302	-2.17207
1767	ACCTGGGTTGGAAGGGACC	PC-3p-456054_7	gp4a	1.66667	2.66667	4.33322	1.02561	-2.07896
1768	TGGGGGTGTTGGTCGATGCTCGGC	PC-5p-8934941_1	gp4a	0.333333	0.583333	0.866644	0.224352	-1.94967
1769	TCGCACAGGTAGGCATCCAGACA	PC-5p-962062_4	gp4a	1	1.83333	2.59993	0.705107	-1.88256
1770	TTCAAGATCTGTCTGGATGCCT	PC-3p-2673473_2	gp4a	0.833333	1.64286	2.16661	0.631849	-1.77779
1771	TACCAGGGCAGAGTAGAGGGGGAG	PC-3p-4961329_1	gp4a	1	2	2.59993	0.769207	-1.75703
1772	GCAAGGACAGCAAAGGGGG	pma-miR-204*_L-1R-2_1ss20AG	gp3b	1	2	2.59993	0.769207	-1.75703
1773	CAAAGCAAGAGTTAGGACAGTCA	PC-3p-3523400_1	gp4a	1	2	2.59993	0.769207	-1.75703
1774	GCTGCGGTGCGCCTGGAAGACTGG	sha-mir-716a-p5_3ss10GC20CA23AG	gp3a	1	2	2.59993	0.769207	-1.75703
1775	GCCCAGGGGTGGAGGACGGAGCCC	PC-3p-2761395_2	gp4a	1	2	2.59993	0.769207	-1.75703
1776	ATACTGGTCTGTACTGGTT	PC-5p-2935634_2	gp4a	1	2	2.59993	0.769207	-1.75703
1777	ATAGGATTTGTAGTGGTAACAGA	PC-3p-2215914_2	gp4a	2	4	5.19987	1.53841	-1.75703
1778	AGGGTCTGTCTTGGGAC	PC-3p-771642_5	gp4a	1	2	2.59993	0.769207	-1.75703
1779	AGGTAGATAGGATGG	PC-3p-3449576_2	gp4a	1	2	2.59993	0.769207	-1.75703
1780	AATGAGCTTAATTTCCTTTTTT	hsa-mir-1252-p3	gp3a	1	2	2.59993	0.769207	-1.75703
1781	TGGGAGACAGTGTTGAAGGCTTTGCT	PC-5p-8938874_1	gp4a	1	2	2.59993	0.769207	-1.75703
1782	CGGGGTCGTCGCCGTCCCTTCC	gga-miR-1456*_R+1	gp1a	1	2	2.59993	0.769207	-1.75703
1783	TCACACAGGTCGGCATCCAG	PC-5p-6271979_1	gp4a	1	2	2.59993	0.769207	-1.75703
1784	CAGTAGAGGAGGGGA	pma-mir-128-1-p5_10ss1TC2GA3TG4CT5CA7GA9CG10TA13AG15GA	gp3b	1	2	2.59993	0.769207	-1.75703
1785	ACAGAGTCACAGAATTGTAGGG	PC-5p-2126115_2	gp4a	1	2	2.59993	0.769207	-1.75703
1786	AGATATTGCACGGTTGATCTCT	oar-miR-3958-3p	gp3a	1	2	2.59993	0.769207	-1.75703
1787	CCAGTGAGGTTGTGGATGCCT	PC-5p-2156510_2	gp4a	0.5	1	1.29997	0.384604	-1.75703
1788	GCGGGGCTGGGCGCGC	hsa-miR-4508_R-1	gp2a	1	2	2.59993	0.769207	-1.75703
1789	CATGCTGAGTACTCCTGATAACCT	PC-3p-1443844_3	gp4a	1	2	2.59993	0.769207	-1.75703
1790	AGCATCCACAGTCTCCTTGGGCAACC	PC-3p-8277398_1	gp4a	1	2	2.59993	0.769207	-1.75703
1791	CCCAAGGAGACTGTGGATGCT	PC-5p-953587_4	gp4a	2	4	5.19987	1.53841	-1.75703
1792	TCCCTGATCAGAGGGCATCC	PC-3p-1889931_2	gp4a	2	4	5.19987	1.53841	-1.75703
1793	CAAGACCTGCCTGGACGC	PC-3p-3237969_2	gp4a	0.5	1	1.29997	0.384604	-1.75703
1794	TGGTTAGTGGGCATGGTGC	PC-3p-2697921_2	gp4a	1	2	2.59993	0.769207	-1.75703
1795	AGAGGCAGTAGGTTGCA	tgu-let-7d_R-5_1ss6TC	gp2b	1	2	2.59993	0.769207	-1.75703
1796	GATTATGAGATCTGAGGGC	oan-miR-1357_L+1R-1	gp2b	1	2	2.59993	0.769207	-1.75703
1797	GGTAGATGGCAGAGTGGCTC	PC-5p-3134546_2	gp4a	1	2	2.59993	0.769207	-1.75703
1798	ACTGCATTATAAGCACTTAAAGT	aca-miR-20a*_2ss10CT11GA	gp1a	1	2	2.59993	0.769207	-1.75703
1799	GCAGAGATGGAAGGACTCA	PC-5p-1604361_3	gp4a	1	2	2.59993	0.769207	-1.75703
1800	TATAGGGATGGAAGCCATGCA	pma-mir-135b-p3_3ss2GA9GT11AG	gp3b	1	2	2.59993	0.769207	-1.75703
1801	GAAGTGATCATGGACTGGCC	PC-3p-1293922_3	gp4a	1	2	2.59993	0.769207	-1.75703
1802	TTAGTGATAGGTGGACAGTT	PC-3p-4312537_1	gp4a	1	2	2.59993	0.769207	-1.75703
1803	TCTCACACAGAAATCGCACCCGTC	cfa-miR-342_R+1	gp3b	1	2	2.59993	0.769207	-1.75703
1804	ATTATGGTTTGCCTGGGACTGA	mml-miR-584_L+1R-1	gp3a	1	2	2.59993	0.769207	-1.75703
1805	CACAGAGTGGTTGGGTTGGAAGGGA	PC-5p-4168603_1	gp4a	1	2	2.59993	0.769207	-1.75703
1806	TGGCTGAGATTGGAAGGGA	PC-5p-3503216_1	gp4a	1	2	2.59993	0.769207	-1.75703
1807	CAGTGCAATAATATTGTCAA	gga-miR-301_R-5	gp1a	1	2	2.59993	0.769207	-1.75703
1808	CTGGCCCTCTCTGCCCTTCCGT	cfa-miR-328	gp3a	1	2	2.59993	0.769207	-1.75703
1809	CTTTTCGTTTTCTGGTAGCTCA	PC-3p-3283017_2	gp4a	1	2	2.59993	0.769207	-1.75703
1810	CCGGGACGGCCGGGA	PC-5p-762370_5	gp4a	1	2	2.59993	0.769207	-1.75703
1811	TAATTAATTTTAATGAGAGTTGGG	PC-3p-6528398_1	gp4a	1	2	2.59993	0.769207	-1.75703
1812	TAGGCATCCAGGCGGGTCTT	PC-5p-2334916_2	gp4a	1	2	2.59993	0.769207	-1.75703
1813	GAGGGACATGGTTAGCAGGC	PC-3p-1611493_3	gp4a	0.5	1	1.29997	0.384604	-1.75703
1814	ATGCCGAGGTTGTGAGTTCG	mmu-mir-1983-p3	gp1b	3	6	7.7998	2.30762	-1.75703
1815	ACCACCTCTCTGGGCAAGCT	PC-3p-5641538_1	gp4a	0.5	1	1.29997	0.384604	-1.75703
1816	CAATGTTTCCACAGTGCATCA	mmu-miR-33-3p_R-1	gp3b	1	2	2.59993	0.769207	-1.75703
1817	CATAGATCGGAAGGC	gga-miR-1568_L-4R-2_1ss13TG	gp1a	1	2	2.59993	0.769207	-1.75703
1818	CCAGGATGAAGAGGTGGATGAGA	PC-5p-4162982_1	gp4a	0.5	1	1.29997	0.384604	-1.75703
1819	AACACACCTATTCAAGGATTCA	eca-miR-362-3p	gp3a	0.5	1	1.29997	0.384604	-1.75703
1820	TCCTGGGGCAGTGGGATGGA	PC-3p-2284310_2	gp4a	0.333333	0.666667	0.866644	0.256402	-1.75703
1821	CGGGGCTGGGCGCGCG	hsa-miR-4492_L+1R-2	gp2b	0.333333	0.733333	0.866644	0.282043	-1.61953
1822	TTTCAGCCGGATGTTTGCAGCA	tgu-mir-30a-p3_2ss7TC17AG	gp3b	2	4.5	5.19987	1.73072	-1.5871
1823	TCTATGTCCAGGTGGAGGCCNAT	PC-3p-3246359_2	gp4a	2	4.5	5.19987	1.73072	-1.5871
1824	TATGATGGAGTGACGGTGTT	PC-3p-1274253_3	gp4a	1	2.3	2.59993	0.884589	-1.5554
1825	AAGGTTACTTGTTAGTTCAGG	eca-miR-872	gp3a	3	7	7.7998	2.69223	-1.53464
1826	TGTAAACATCCTCGACTGAAAG	tgu-miR-30a-5p_R-2_2ss13TC19GA	gp3b	2.5	6	6.49983	2.30762	-1.494
1827	AGGCTGTGAGCAACCTGATCTA	PC-3p-2042705_2	gp4a	1	2.5	2.59993	0.961509	-1.4351
1828	GGAGGCAGTAGGTTGTATAGTT	bta-mir-3596-p5_1ss2AG	gp1b	2	5	5.19987	1.92302	-1.4351
1829	TAGCAGCACGTAAATACTGGAGTTT	tgu-miR-16b_R+3_1ss17TC	gp3b	2	5	5.19987	1.92302	-1.4351
1830	GAAAAGCTGGGTTGAGAGGG	xtr-miR-320_L+1R-2_1ss20TG	gp3a	2	5	5.19987	1.92302	-1.4351
1831	AGTTTTGCATAGTTGCACTAC	aca-miR-19a*_L-1R+1	gp1a	2	5	5.19987	1.92302	-1.4351
1832	CAATGGTAATGGGAGGACAGT	PC-5p-790183_5	gp4a	2	5	5.19987	1.92302	-1.4351
1833	CGTGTTCACAGCGGACCTTGAT	tgu-miR-124*_R+1	gp1a	1	2.5	2.59993	0.961509	-1.4351
1834	GCGGGCTGGGCCGGC	hsa-mir-1181-p3_1ss14CG	gp3a	1	2.5	2.59993	0.961509	-1.4351
1835	GTTAGTGGGCATGGTGGGGT	PC-3p-2645982_2	gp4a	0.5	1.33333	1.29997	0.512805	-1.34199
1836	TGTAAACATCCCTGACTGGAAGCT	tgu-miR-30a-5p_1ss12TC	gp3a	3	8	7.7998	3.07683	-1.34199
1837	TGTTGGTGGAATGGCAGTAGA	PC-5p-765127_5	gp4a	1	2.66667	2.59993	1.02561	-1.34199
1838	ATGTTGGTGGTATGGCAGTAGT	PC-5p-2079259_2	gp4a	1	3	2.59993	1.15381	-1.17207
1839	ATTACCTTGGCTCTAGACTGCTTACT	aca-miR-212*_L+3R+1	gp3b	1	3	2.59993	1.15381	-1.17207
1840	ACCATCGACCGTTGAGTGGAC	pma-miR-181a*_R-1_2ss16CG19TG	gp3b	2	6	5.19987	2.30762	-1.17207
1841	GGACATAGGTTGATGGTTGGAC	PC-5p-1297141_3	gp4a	1	3	2.59993	1.15381	-1.17207
1842	GCATATAAACAGGAGGAGG	PC-3p-3383646_2	gp4a	1	3	2.59993	1.15381	-1.17207
1843	CTCCTGGGGCCCGCACTCTCG	hsa-miR-1343_R-1	gp3a	1	3	2.59993	1.15381	-1.17207
1844	TTCAGCGAGACATGGACAGGCTGG	PC-5p-914559_4	gp4a	2	6	5.19987	2.30762	-1.17207
1845	CAAGGTCGCTTCTCTGCGTCTGT	tgu-mir-100-2-p3_7ss5CG7TC9TC10AT14AC16AG17GC	gp3b	1	3	2.59993	1.15381	-1.17207
1846	AGACCCTGGTCTGCACTCTATCT	cfa-miR-504_R+1	gp3a	1	3	2.59993	1.15381	-1.17207
1847	TCCCTCTGAATGGCACCCCT	PC-3p-2220083_2	gp4a	1	3	2.59993	1.15381	-1.17207
1848	CGAATCATTATTTGCTGCTCTA	rno-miR-15b*	gp3b	1	3	2.59993	1.15381	-1.17207
1849	CTATGATTGGAAGGGA	PC-3p-2934391_2	gp4a	1	3	2.59993	1.15381	-1.17207
1850	GGGGCGGGTGGTGCGGGCA	PC-3p-1298396_3	gp4a	1	3	2.59993	1.15381	-1.17207
1851	TTCATTGCAGGGAGTTGGACC	PC-3p-3065329_2	gp4a	1	3	2.59993	1.15381	-1.17207
1852	ACCGATTTCTCTTGGTGTTCA	aca-miR-29a-2*_L-2R+1	gp1a	1	3	2.59993	1.15381	-1.17207
1853	GTGGGTACATCATCCCCCTGC	PC-5p-2685388_2	gp4a	1	3	2.59993	1.15381	-1.17207
1854	TCAGGCATTGGAATGTACTGCCCA	PC-5p-2303646_2	gp4a	1	3	2.59993	1.15381	-1.17207
1855	GGTCGGATCTATGGGTC	PC-3p-2877091_2	gp4a	1	3	2.59993	1.15381	-1.17207
1856	TATTCATTTATCCCCAGCCTACA	mml-miR-664_R+2	gp3b	1	3	2.59993	1.15381	-1.17207
1857	AACAGGCTGCACAGGGAGGTTG	PC-5p-2028268_2	gp4a	1	3	2.59993	1.15381	-1.17207
1858	AGGGCAGAGTAGAGAGGGAGGATC	PC-5p-581007_6	gp4a	3	9.5	7.7998	3.65374	-1.09406
1859	TTGGTGGTAGTAGCA	sha-miR-716b_L-5R-5	gp2b	0.333333	1.08333	0.866644	0.416654	-1.05659
1860	TGTAAGGGTTGGAAGGGA	PC-5p-531676_6	gp4a	3	10	7.7998	3.84604	-1.02006
1861	GCTCAGGGATATGATTTAGCGGAG	PC-3p-1718001_3	gp4a	3.5	12.0333	9.09977	4.62806	-0.97542
1862	TGTGTGACAGATGGCAGTAGA	PC-3p-1401274_3	gp4a	1	3.5	2.59993	1.34611	-0.949675
1863	AATGGCGCCACTAGGGTTGTG	mmu-miR-652-3p	gp3a	1	3.5	2.59993	1.34611	-0.949675
1864	ACCGTGGCTTTCGATTGTTACT	aca-miR-132*_R+2_1ss12AC	gp3b	3	11	7.7998	4.23064	-0.882561
1865	TCCAGATGGGACCTCAGGAGGGCAGA	PC-3p-2999867_2	gp4a	1	4	2.59993	1.53841	-0.75703
1866	CAAACAGAGAGGATGTT	PC-3p-2542848_2	gp4a	0.5	2	1.29997	0.769207	-0.75703
1867	TTCCAGATGAGGCCTCAC	PC-3p-2458699_2	gp4a	0.5	2	1.29997	0.769207	-0.75703
1868	CATAGGGATTGGAAGGGA	PC-3p-1275800_3	gp4a	1	4	2.59993	1.53841	-0.75703
1869	TCCAGATGGGGCCTCACAAGAGCAA	PC-3p-2392076_2	gp4a	1	4	2.59993	1.53841	-0.75703
1870	TGAGGTCGTAGTTTGTACAGTTTC	xtr-let-7g_R+3_2ss7AC10TA	gp3b	0.5	2	1.29997	0.769207	-0.75703
1871	ACCTGGCTGTGTGGTTAGTGAT	PC-5p-1405081_3	gp4a	1	4	2.59993	1.53841	-0.75703
1872	GGTAAGATAGGAAGGACGTCT	PC-5p-889203_4	gp4a	1	4	2.59993	1.53841	-0.75703
1873	CCTGTTCATTGCAGTGGAGTTGGA	PC-5p-3402433_2	gp4a	0.5	2	1.29997	0.769207	-0.75703
1874	GTCGATCGGTCGGTCGGTCAGT	mmu-mir-341-p3	gp3a	1	4	2.59993	1.53841	-0.75703
1875	TGGAAATAAGTAGAAGGCA	PC-5p-1227426_3	gp4a	2	8	5.19987	3.07683	-0.75703
1876	AGGGACTTTTGGGGGCAGATGTG	oan-miR-365*	gp1a	1	4	2.59993	1.53841	-0.75703
1877	CGAGGGGCTCTCGCTTCTGGCGCCCAGCGG	mmu-mir-5102-p5_3ss25AC29TG30TG	gp3a	1	4	2.59993	1.53841	-0.75703
1878	AGAGTCGGGAGCTGCCGCGCG	PC-3p-8828869_1	gp4a	1	4	2.59993	1.53841	-0.75703
1879	GGCAACGGTCTCGGTCTCA	PC-3p-442241_8	gp4a	3	13	7.7998	4.99985	-0.641553
1880	ATCCCTTACTCACATGAGTAGTC	gga-miR-1729	gp1a	3	13	7.7998	4.99985	-0.641553
1881	TATTGCACATTACTAAGTTGCAT	gga-miR-32_R+2	gp1a	3	13	7.7998	4.99985	-0.641553
1882	TAAAGCTAGATAACCGAAAGTA	tgu-miR-9*_L-1R+1	gp1a	3	13	7.7998	4.99985	-0.641553
1883	ATAATGGGAGGACGGTTGGACT	PC-5p-553298_6	gp4a	2	9	5.19987	3.46143	-0.587105
1884	GATTCTGTAGTGTAG	hsa-miR-3182_R-2_1ss2CA	gp3a	2	9	5.19987	3.46143	-0.587105
1885	GCCACCAAGATGATCAGAGGGC	PC-5p-1665943_3	gp4a	1	4.5	2.59993	1.73072	-0.587105
1886	GCCAAGTTGGATGGGATCC	PC-3p-4983096_1	gp4a	0.333333	1.5	0.866644	0.576906	-0.587105
1887	TGGTGGTAGTAGCAA	sha-miR-716b_L-6R-4	gp2b	1.33333	6.08333	3.46658	2.33967	-0.567205
1888	CAAGACCAGGTTGGACGGGG	PC-5p-849518_4	gp4a	1.5	7	3.8999	2.69223	-0.534637
1889	CTGAGAGGGCTTGGGGAGAGGAT	tgu-miR-2954*_L-1R+1	gp3a	3	14	7.7998	5.38445	-0.534637
1890	TCTGTCTGACTGTGACAGGGCA	PC-3p-562296_6	gp4a	2	9.5	5.19987	3.65374	-0.509102
1891	GCAGAGGTGAGGAGAGGAGAAG	bta-mir-2393-p5_1ss8GT	gp3a	1	5	2.59993	1.92302	-0.435102
1892	CACTCAGTATCTGGATTTATA	PC-5p-3394816_2	gp4a	1	5	2.59993	1.92302	-0.435102
1893	TTCAGGAAGTTATAGAGAGT	PC-3p-909830_4	gp4a	0.5	2.5	1.29997	0.961509	-0.435102
1894	GAAAGATCATCAGGACATC	PC-5p-890470_4	gp4a	0.5	2.5	1.29997	0.961509	-0.435102
1895	AATGGTGATAGGAGGATGATT	PC-5p-1951790_2	gp4a	1	5	2.59993	1.92302	-0.435102
1896	AGGGCTTAGCTGCTTGTGAGCA	oan-miR-27a*_3ss13G-15CT21AG	gp3b	3	15	7.7998	5.76906	-0.435102
1897	TTCCCGGGCACAGAGGTGAGACTCA	PC-5p-1103639_4	gp4a	1	5	2.59993	1.92302	-0.435102
1898	TCACATTGCCAGGGATTT	aca-miR-23a_L-1R-2	gp2b	1	5	2.59993	1.92302	-0.435102
1899	TCTCGCTGGGGCCTCCA	hsa-miR-720	gp3a	1	5	2.59993	1.92302	-0.435102
1900	GATCGCGCCTGTGAATAG	ssc-mir-1285-p3	gp1b	1	5	2.59993	1.92302	-0.435102
1901	TGTGGACCAGGAGATGGA	PC-3p-1000346_4	gp4a	1	5	2.59993	1.92302	-0.435102
1902	GATGTTTGTGCCTGAGGATGAAA	PC-5p-2999575_2	gp4a	1	5	2.59993	1.92302	-0.435102
1903	GCTCTGACAATGTTGCACTACT	aca-miR-301b*_R+1_1ss10GA	gp1a	1	5	2.59993	1.92302	-0.435102
1904	AACGCCATTATCACACTAAAT	aca-miR-122*_R-1	gp1a	0.5	2.5	1.29997	0.961509	-0.435102
1905	AAAGTTCTGTGACACTCAGA	aca-miR-148a*_R-2_1ss18GA	gp1a	2	10	5.19987	3.84604	-0.435102
1906	AAAGGACGGAGGCGGCCCGCGC	gga-miR-1456_L-1	gp1a	1	5	2.59993	1.92302	-0.435102
1907	AGCGGGGCTGGGCGCG	hsa-mir-4508-p5_4ss4AG6CG13TC16AG	gp2b	1	5	2.59993	1.92302	-0.435102
1908	GCAACAATCTAAGGAGGAAA	PC-5p-1119231_4	gp4a	1	5	2.59993	1.92302	-0.435102
1909	TGTAGAGATTGGAAGGGA	PC-3p-1108815_4	gp4a	1	5	2.59993	1.92302	-0.435102
1910	TATTTTATTATGTTGGAC	PC-5p-3178471_2	gp4a	0.333333	1.66667	0.866644	0.641006	-0.435102
1911	TTATGAGGGCTGTTCT	PC-5p-1397275_3	gp4a	0.333333	1.66667	0.866644	0.641006	-0.435102
1912	TCTAGGGTCTATGGGGTCT	PC-3p-6435728_1	gp4a	0.25	1.33333	0.649983	0.512805	-0.341992
1913	CACTGAGGCAGACTTGATG	PC-3p-547635_6	gp4a	2	11	5.19987	4.23064	-0.297598
1914	TTTGGAGATGAGGATGTGGTGG	PC-3p-6895005_1	gp4a	0.666667	3.66667	1.73329	1.41021	-0.297598
1915	GCTCACTGAACAATGAATGCA	oan-miR-181b*_L+1R-1_1ss20GC	gp1a	3	17	7.7998	6.53826	-0.254529
1916	GTAATGGTGATAGGAGGATGGTT	PC-5p-383815_9	gp4a	3.03333	17.6333	7.88646	6.78185	-0.2177
1917	ACATTCATTGGAGCAGGGAC	gga-miR-1782_R-1	gp1a	1	6	2.59993	2.30762	-0.172067
1918	ATATATGTGGTCAGACCTAT	gga-mir-2188-p3	gp1a	1	6	2.59993	2.30762	-0.172067
1919	TGATTGTCCAAACGCAATTCTT	gga-miR-219_R+1	gp1a	1	6	2.59993	2.30762	-0.172067
1920	TGGCACAGGGTCCAGCTGTCGGCT	bta-miR-2320_R+1	gp3a	1	6	2.59993	2.30762	-0.172067
1921	CACATTCATTGCTGTCGGTGGGTTT	oan-miR-181c_R+2_2ss1AC11AG	gp2a	1	6	2.59993	2.30762	-0.172067
1922	ACTATATATCAAACATATTCCT	aca-miR-190a*_2ss17-A18-T	gp1a	1	7	2.59993	2.69223	0.0503252
1923	TGGGATGGGATGGGATGGGATA	PC-5p-1308645_3	gp4a	1	7	2.59993	2.69223	0.0503252
1924	CATGCCCCAGTCGTGTTGCA	gga-miR-3528_R-2	gp1a	1	7	2.59993	2.69223	0.0503252
1925	TGTAAACATCCACGACTGGAAGCT	pma-miR-30d	gp2a	1	7	2.59993	2.69223	0.0503252
1926	ATCCCACTTCTGACAGCA	bta-miR-2478_L-2_1ss18CG	gp2b	0.2	1.5	0.519987	0.576906	0.149861
1927	TAGGGATTTGAGGAGTGATA	PC-5p-544951_6	gp4a	1	8	2.59993	3.07683	0.24297
1928	TGGCCTTGAACACCTCTAA	PC-3p-666750_5	gp4a	1	8	2.59993	3.07683	0.24297
1929	ATGTAGGGATGGAAGCCATGA	tgu-miR-135a*_L+1	gp1a	1	8	2.59993	3.07683	0.24297
1930	TGGTTAGGCTGCGGTTGGGCTTGAT	PC-5p-2523886_2	gp4a	0.5	4	1.29997	1.53841	0.24297
1931	AATGGTGATAGGAGGATGGCT	PC-5p-1282638_3	gp4a	1	8	2.59993	3.07683	0.24297
1932	GCCGGCGGGAGCCCC	mmu-miR-2137_R-6	gp2b	1	8	2.59993	3.07683	0.24297
1933	AGCAGAGGAAATGGGCTGTTCTGT	PC-5p-768651_5	gp4a	1	8	2.59993	3.07683	0.24297
1934	CAAGATCTGCCTGGACACC	PC-3p-2953685_2	gp4a	0.5	4.25	1.29997	1.63457	0.330433
1935	TAGTGCAATATTGCTTATAGGGTCT	gga-miR-454_R+2	gp1a	2	17	5.19987	6.53826	0.330433
1936	CGCTCAGTAGTCAGTGTAGATTC	aca-miR-222*_L+1	gp1a	3	26	7.7998	9.9997	0.358447
1937	TCTGGTTTGATGAGGGGGATGGTC	PC-3p-735380_5	gp4a	1	9	2.59993	3.46143	0.412895
1938	CATAGAATGGATTGGGTTGGA	PC-5p-570762_6	gp4a	1	9	2.59993	3.46143	0.412895
1939	CACAGCAAGTGTAGACAGGCA	hsa-miR-3120-3p	gp3a	2	19	5.19987	7.30747	0.490898
1940	CTTTCAGTCGGATGTTTGCAT	tgu-miR-30a-3p_R-1_2ss18AG21GT	gp3b	1	9.5	2.59993	3.65374	0.490898
1941	AAGACCAGGTTGGACGGGGC	PC-3p-618121_6	gp4a	1	9.5	2.59993	3.65374	0.490898
1942	TGTGATCTTGAAGAATGCAGGCCTG	PC-5p-458644_7	gp4a	0.166667	1.61364	0.433322	0.620611	0.518248
1943	TCTTGAACACCTCCAAGGACGG	PC-5p-156958_21	gp4a	2.5	24.5	6.49983	9.42279	0.535752
1944	ACTCCATTTGTTTTGATGATGG	cfa-miR-136_R-1	gp3a	1	10	2.59993	3.84604	0.564898
1945	TGGAGGCGTGGGTTT	hsa-miR-4443_L-1R-1	gp3a	1	10	2.59993	3.84604	0.564898
1946	GCTATTTCACTACACCAGGGTT	aca-miR-138-1*_R+1	gp1a	1	10	2.59993	3.84604	0.564898
1947	TGAGAACTGAATTCCATAGGCT	tgu-miR-146b_1ss22GT	gp3a	1	10	2.59993	3.84604	0.564898
1948	AGTACCATTCAAAGAGCTATGA	PC-5p-381814_9	gp4a	0.5	5	1.29997	1.92302	0.564898
1949	AGTTCTTCACTGGCAAGCTTTA	oan-miR-22*_1ss10GC	gp3b	1	10	2.59993	3.84604	0.564898
1950	NTGTGGTCTAGTGGTTAGGATTCGGC	bta-mir-2476-p3_5ss1CN19AG24CG25TG26GC	gp2b	0.413131	4.22222	1.07411	1.62388	0.5963
1951	TACCACCATCTGAAATCGGTT	pma-miR-29a_R-1_3ss3GC10TC18AG	gp3b	1	10.5	2.59993	4.03834	0.635288
1952	ATGCAGAAGTGCACGGAAACAGCT	gga-miR-2131	gp1a	1	11	2.59993	4.23064	0.702402
1953	AATGGAGGCGTGGGT	PC-3p-625159_6	gp4a	1	11	2.59993	4.23064	0.702402
1954	TGCGGACCAGGGGAATCC	mmu-mir-5109-p5	gp1b	1	11	2.59993	4.23064	0.702402
1955	TTGCACTTTGCCATGTTGAACCTCAT	PC-3p-1002096_4	gp4a	1	11	2.59993	4.23064	0.702402
1956	ACAGCCAGAGACCTGCACA	PC-3p-430744_8	gp4a	1	11	2.59993	4.23064	0.702402
1957	ATGCTAGGAGGAAGGACAAGA	PC-5p-738434_5	gp4a	1	11	2.59993	4.23064	0.702402
1958	TGACTTAAATAGGAGCAGAATT	tgu-miR-1784_1ss11GA	gp1a	1	11	2.59993	4.23064	0.702402
1959	TAGGTAGTTTCATGTTGTTGGG	gga-miR-196_R+1	gp1a	1.33333	16.6667	3.46658	6.41006	0.886826
1960	AGTGATTGGAAGGGCTGGAGC	PC-5p-303548_11	gp4a	1	13	2.59993	4.99985	0.94341
1961	CCACCTCCCCTGCAAACGTCC	cfa-miR-1306	gp1a	1	13	2.59993	4.99985	0.94341
1962	CAGTGCAATAATGAAAGGGCAT	pma-miR-130a_3ss11TA13AG17A-	gp3b	1	13	2.59993	4.99985	0.94341
1963	GGTTCAAGTTGGATGTTA	PC-3p-1398426_3	gp4a	1	13	2.59993	4.99985	0.94341
1964	TGAGGGTCCAGGGTTCA	mmu-mir-5097-p3	gp2b	0.333333	4.33333	0.866644	1.66662	0.94341
1965	TCAGGTAGTAGGTTGTATGGTTTT	pma-let-7a_R+2_2ss2GC19AG	gp3b	1	13.5	2.59993	5.19215	0.997858
1966	CAAAGTGCTCACAGTGCAGGTA	cfa-miR-20b	gp3a	1	14	2.59993	5.38445	1.05033
1967	TCCTGCACCGCTGAAGTCAATG	gga-miR-1677*_R+1	gp1a	1	14	2.59993	5.38445	1.05033
1968	TGAGGTAGTAAGTTGTATTGTT	aca-miR-98_R+1	gp3a	1	15	2.59993	5.76906	1.14986
1969	GCTGGTTTCATATGGTGGTTTA	oan-miR-29b*_L+1R-1	gp1a	1	15	2.59993	5.76906	1.14986
1970	TCAGGCTCAGTCCCCTCCCGAT	mml-miR-484	gp3a	0.5	7.5	1.29997	2.88453	1.14986
1971	GAGGTAGTAGTTTGTATAGTT	dre-let-7g_L-1	gp2a	0.2	3	0.519987	1.15381	1.14986
1972	GTGCACTTGATGCCACTGTCTGTGTCA	PC-3p-513639_7	gp4a	1	16	2.59993	6.15366	1.24297
1973	CATCTTACTGGGCAGCATTGGA	aca-miR-200b*_R+2	gp1a	1	16	2.59993	6.15366	1.24297
1974	GGAGGATGGTTGGACGAGA	PC-5p-304377_11	gp4a	1.53333	25.6333	3.98656	9.85868	1.30625
1975	CTTTCAGTCAGATGTTTGCTGC	tgu-miR-30d-3p_L+1R-1	gp1a	1	17	2.59993	6.53826	1.33043
1976	AAGTACTGGAATAGGCTCCCC	PC-3p-640523_5	gp4a	1	18	2.59993	6.92287	1.4129
1977	TTATCAGAATCTCCAGGGGTAC	eca-miR-361-5p	gp3a	0.5	9	1.29997	3.46143	1.4129
1978	ATCCCACTTCTGACACCC	mmu-miR-3963_L-3R+2	gp2b	0.533333	9.66667	1.38663	3.71784	1.42288
1979	NACCCGTAGATCCGATCTTGTGA	dre-miR-99_R+1_1ss1AN	gp2a	1	19	2.59993	7.30747	1.4909
1980	TCGCACAGGAGCAAGTTACCGC	gga-miR-1451	gp1a	1	19	2.59993	7.30747	1.4909
1981	ATGGTGGAAGAACAAGGCCTGC	gga-miR-3540	gp1a	1	20	2.59993	7.69207	1.5649
1982	CTATGGGGTCTGTGGGGTCTC	PC-3p-2590952_2	gp4a	0.25	5	0.649983	1.92302	1.5649
1983	CAGATCACCTCTTGGCTGTGGG	aca-miR-2970*_L-1R+1_1ss22AG	gp3a	1	20	2.59993	7.69207	1.5649
1984	CGGGGCCGTAACACTGTCTGA	gga-mir-128-1-p5	gp1a	1	20	2.59993	7.69207	1.5649
1985	AATGACACGATCACTCCCGTTGAG	hsa-miR-425-5p_R+1	gp3a	1	20.5	2.59993	7.88438	1.60052
1986	GATAGTCAAGTGCTGATCC	gga-mir-3535-p3	gp1a	1	21	2.59993	8.07668	1.63529
1987	CAAGTCCTTCTGATCGAGGCCCAGC	mmu-mir-5105-p5	gp1b	1	22	2.59993	8.46128	1.7024
1988	AACATTCAACGCTGTCGGCGAGTTTT	aca-miR-181a_R+3_1ss19TC	gp3a	1	23	2.59993	8.84589	1.76653
1989	CACAGCGCATGCAATGTGGACA	gga-miR-460b-3p_R-1	gp1a	1	23	2.59993	8.84589	1.76653
1990	CAGTAGTCTGCACATT	gga-miR-199b_R-4	gp1a	0.333333	8	0.866644	3.07683	1.82793
1991	CGTGGACGGTGTGAGGC	mmu-mir-5105-p3	gp1b	1	26	2.59993	9.9997	1.94341
1992	TATACAATCTACTGTCTTTCCT	mmu-let-7a-1-3p_L-1R+1	gp1a	0.5	15.3333	1.29997	5.89726	2.18157
1993	TTCCCTTTGTCATCCTATGCC	gga-miR-204_R-1	gp1a	0.333333	18.3333	0.866644	7.05107	3.02433
1994	TGTGGGGTCTATGGGGTCT	PC-5p-9935556_1	gp4a	0	1.33333	0.001	0.512805	9.00227
1995	GGTTGACGGTTGGACTAGATGA	PC-5p-4298168_1	gp4a	0	1.33333	0.001	0.512805	9.00227
[truncated: 1,154 more rows]
